# Supplementary material for: (Benzyl­diphenyl­phosphane)chlorido­gold(I)
Source: Acta Crystallogr Sect E Struct Rep Online. 2010 Nov 10;66(Pt 12):m1535–6. doi: 10.1107/S1600536810045071 (PMC3011516; doi:10.1107/S1600536810045071)
Supplement: Supplementary file 2 [file e-66-m1535-Isup2.hkl]

# 
# h,k,l, Fc-squared, Fo-squared, sigma(Fo-squared) and status flag 
# 
data_I
_shelx_title ' at21m in C2/c  (100K)' 
_shelx_refln_list_code          4 
_shelx_F_calc_maximum      637.88 
_exptl_crystal_F_000      1936.00 
_reflns_d_resolution_high  0.6196 
 
loop_ 
 _symmetry_equiv_pos_as_xyz 
 'x, y, z' 
 '-x, y, -z+1/2' 
 'x+1/2, y+1/2, z' 
 '-x+1/2, y+1/2, -z+1/2' 
 '-x, -y, -z' 
 'x, -y, z-1/2' 
 '-x+1/2, -y+1/2, -z' 
 'x+1/2, -y+1/2, z-1/2' 
 
_cell_length_a    16.1403 
_cell_length_b     9.0380 
_cell_length_c    23.5259 
_cell_angle_alpha  90.000 
_cell_angle_beta   91.012 
_cell_angle_gamma  90.000 
 
_shelx_F_squared_multiplier     1.000 
 
loop_ 
 _refln_index_h 
 _refln_index_k 
 _refln_index_l 
 _refln_F_squared_calc 
 _refln_F_squared_meas 
 _refln_F_squared_sigma 
 _refln_observed_status 
   6   0   0   406892.91   362173.88  12416.06 o 
   8   0   0   226365.30   220853.20   5390.43 o 
  10   0   0     2193.16     2682.37    126.09 o 
  12   0   0    96227.05    96833.68   1503.63 o 
  14   0   0   118194.85   119353.45   2177.58 o 
  16   0   0    13664.57    14299.71    347.49 o 
  18   0   0     6625.81     6318.22    223.66 o 
  20   0   0    23792.96    22695.06    489.67 o 
  22   0   0    10857.64    10258.66    292.24 o 
  24   0   0      173.57       92.01    112.87 o 
  26   0   0     3554.81     3616.70    284.33 o 
   5   1   0    11565.77    12754.29    496.18 o 
   7   1   0     2132.54     2299.05    203.94 o 
   9   1   0    19215.16    19377.67    387.95 o 
  11   1   0     7595.69     7593.28    172.86 o 
  13   1   0     9415.54     9501.77    192.23 o 
  15   1   0     4400.58     4602.56    130.85 o 
  17   1   0     1544.80     1919.81     97.89 o 
  19   1   0      308.33      640.69     81.31 o 
  21   1   0      242.44      405.71     86.17 o 
  23   1   0      424.03      941.99     96.38 o 
  25   1   0      353.93      496.45    124.13 o 
   2   2   0    38690.90    36974.73   1317.59 o 
   6   2   0    50075.80    43656.84   1429.50 o 
   8   2   0    48773.37    47519.30    744.76 o 
  10   2   0      418.00      581.80     54.21 o 
  12   2   0    35046.74    33479.59    472.70 o 
  14   2   0    47875.09    47971.34    665.22 o 
  16   2   0     4629.91     4995.50    153.26 o 
  18   2   0     6704.51     6706.57    215.79 o 
  20   2   0    22143.51    21891.28    388.04 o 
  22   2   0     6394.66     6377.90    218.70 o 
  24   2   0      132.08      293.96    107.58 o 
   1   3   0    36749.23    38129.34   1364.67 o 
   5   3   0    77430.91    76311.87   1713.63 o 
   7   3   0     2867.21     3497.14    186.87 o 
   9   3   0    65659.48    64557.91   1144.62 o 
  11   3   0    57627.36    55049.36   1110.29 o 
  13   3   0    14002.05    13801.59    282.42 o 
  15   3   0     9664.50     9814.66    333.88 o 
  17   3   0    37593.51    38147.60    650.59 o 
  19   3   0    13518.02    13470.19    279.52 o 
  21   3   0       54.88       31.60     90.88 o 
  23   3   0     8701.05     8188.81    275.80 o 
  25   3   0     7048.41     6522.51    256.13 o 
   2   4   0     4741.16     4544.85    257.18 o 
   4   4   0     9456.64     9975.45    231.36 o 
   6   4   0    33092.32    32299.29    704.28 o 
   8   4   0     6442.97     5652.45    169.66 o 
  10   4   0       45.57       40.76     53.28 o 
  12   4   0     5483.02     5555.50    196.69 o 
  14   4   0     6320.83     6384.76    179.95 o 
  16   4   0      227.23      287.42     81.15 o 
  18   4   0     2150.78     2366.42    131.98 o 
  20   4   0     1761.43     1999.88    147.42 o 
  22   4   0      380.56      410.44     97.38 o 
  24   4   0      196.01       94.64    110.12 o 
   1   5   0    31563.70    30184.46    791.77 o 
   3   5   0   134737.19   123249.70   2520.80 o 
   5   5   0   118070.62   114700.29   1968.18 o 
   7   5   0     2272.47     2655.61    126.45 o 
   9   5   0    76069.73    71826.39   2687.69 o 
  11   5   0    78875.72    76822.71   1205.45 o 
  13   5   0     6412.11     5839.32    159.58 o 
  15   5   0    19961.61    19752.86    367.66 o 
  17   5   0    35881.17    35072.72    659.76 o 
  19   5   0    12057.09    12097.03    271.27 o 
  21   5   0     1072.50     1116.47    109.79 o 
  23   5   0    10257.92    10379.94    331.24 o 
   0   6   0     4163.31     3520.19    229.88 o 
   2   6   0     4911.51     4532.36    186.90 o 
   4   6   0       22.24       49.44     59.78 o 
   6   6   0     3859.15     3655.70    109.07 o 
   8   6   0     4089.02     4150.05    218.47 o 
  10   6   0       75.71      196.01     66.05 o 
  12   6   0     2544.76     2657.83    139.07 o 
  14   6   0     6037.11     6034.06    188.98 o 
  16   6   0     1899.45     2076.25    134.14 o 
  18   6   0      442.45      535.12    130.58 o 
  20   6   0     2074.40     2664.46    183.74 o 
  22   6   0     2064.33     2299.11    206.33 o 
   1   7   0    17687.04    17167.81    491.87 o 
   3   7   0    54494.75    53553.00   1131.58 o 
   5   7   0    34076.99    34072.55    751.78 o 
   7   7   0     1362.08     1463.30     70.69 o 
   9   7   0    44979.61    44461.45    813.19 o 
  11   7   0    27706.05    28143.32    550.78 o 
  13   7   0     1012.64     1204.92    110.44 o 
  15   7   0     9910.05    10356.69    401.20 o 
  17   7   0    16557.15    16870.14   1004.97 o 
  19   7   0     2897.63     3052.85    252.98 o 
  21   7   0     1531.31     2117.19    312.99 o 
   0   8   0    91144.88    88849.30   3187.50 o 
   2   8   0    29830.39    27677.06    951.16 o 
   4   8   0     5804.75     6295.36    368.53 o 
   6   8   0    46860.52    45372.45    989.55 o 
   8   8   0    48790.71    47159.83   1028.45 o 
  10   8   0     2676.46     2571.30    120.97 o 
  12   8   0    16756.98    17489.03    423.55 o 
  14   8   0    26286.19    26787.04    622.38 o 
  16   8   0     6991.00     7143.72    341.49 o 
  18   8   0     1240.55     1666.25    166.13 o 
  20   8   0     7832.49     8650.13    482.78 o 
   1   9   0     1057.03     1434.88    146.73 o 
   3   9   0     7995.73     7923.40    403.74 o 
   5   9   0     6678.54     6922.68    432.72 o 
   7   9   0       82.27      216.27     86.88 o 
   9   9   0     3652.98     4030.81    187.42 o 
  11   9   0     4085.14     4409.67    209.53 o 
  13   9   0     3195.34     3727.62    256.86 o 
  15   9   0       59.34      246.23    110.88 o 
  17   9   0     3339.76     3948.52    328.60 o 
  19   9   0     1095.14     1593.88    192.26 o 
   0  10   0    23487.14    24606.15    996.49 o 
   2  10   0     6890.73     6871.41    217.53 o 
   4  10   0     1546.80     1551.96    126.41 o 
   6  10   0    19736.46    19499.31    481.89 o 
   8  10   0    24686.77    24430.12    577.09 o 
  10  10   0       76.54       47.12    103.48 o 
  12  10   0     9741.62     9273.65    309.61 o 
  14  10   0    14167.08    14629.23    534.70 o 
  16  10   0     3311.65     4002.68    600.79 o 
  18  10   0     2613.41     3078.54    205.02 o 
   1  11   0     1259.87     1582.58    140.07 o 
   3  11   0     5056.07     5280.62    200.18 o 
   5  11   0     3675.05     3881.58    185.52 o 
   7  11   0     1788.57     1929.42    156.08 o 
   9  11   0     2254.11     2433.78    159.11 o 
  11  11   0     5349.30     6024.81    399.75 o 
  13  11   0     3545.59     4232.09    698.38 o 
  15  11   0       12.51       16.77    239.37 o 
  17  11   0     2718.33     3180.68    397.03 o 
   0  12   0    36345.24    36331.87   1424.79 o 
   2  12   0    10536.49    11279.76    312.54 o 
   4  12   0     2677.14     3177.82    208.15 o 
   6  12   0    29239.81    29258.50    684.83 o 
   8  12   0    15717.56    15496.42    515.89 o 
  10  12   0       11.58      217.93    115.30 o 
  12  12   0     7989.28     8120.67    538.81 o 
  14  12   0     9055.88     9840.78    614.61 o 
   1  13   0     3293.91     3526.57    245.34 o 
   3  13   0    17465.37    17472.21    440.02 o 
   5  13   0     8843.41     9344.27    351.07 o 
   7  13   0      534.65      837.85    161.60 o 
   9  13   0    11083.83    10781.58    409.11 o 
  11  13   0     7554.14     6920.42    483.03 o 
   4  14   0       14.75      180.88    134.67 o 
   6  14   0      229.37      422.86    165.60 o 
 -25   1   1      323.22       64.28    114.16 o 
 -23   1   1    18013.10    17293.12    399.07 o 
 -21   1   1    23924.67    22557.81    434.93 o 
 -19   1   1      171.06      254.77     75.36 o 
 -17   1   1    22528.49    22535.23    341.13 o 
 -15   1   1    58902.39    59421.76    718.64 o 
 -13   1   1    35535.14    35255.42    447.95 o 
 -11   1   1    31695.23    31445.17    607.71 o 
  -9   1   1   176627.33   169344.94   3585.10 o 
  -7   1   1   121093.55   116575.59   5685.40 o 
  -5   1   1      128.76      174.46     46.37 o 
   1   1   1    58045.00    61364.99   2146.97 o 
   7   1   1   142668.78   137287.13   6769.22 o 
   9   1   1      438.08      539.09    136.47 o 
  11   1   1    69326.88    68303.41   1048.48 o 
  13   1   1    96873.02    96352.08   1259.74 o 
  15   1   1     3817.42     4127.01    118.68 o 
  17   1   1     9323.46     9015.26    219.01 o 
  19   1   1    36496.88    35870.43    499.04 o 
  21   1   1    11732.50    11689.26    238.29 o 
  23   1   1     1250.94     1276.49    103.09 o 
  25   1   1    10002.51     8754.96    264.39 o 
 -24   2   1     6317.70     6090.76    206.92 o 
 -22   2   1      667.91      678.83    124.16 o 
 -20   2   1     8897.51     9161.66    215.82 o 
 -18   2   1    16724.25    16357.01    285.61 o 
 -16   2   1     1666.43     1657.71     95.05 o 
 -14   2   1     2322.49     2734.31    115.91 o 
 -12   2   1    41817.56    40354.01    497.32 o 
 -10   2   1    13902.46    13475.63    219.66 o 
  -8   2   1       20.08       88.11     35.41 o 
  -2   2   1    16167.30    15996.11    590.56 o 
   0   2   1     9535.28    10767.37    400.38 o 
   2   2   1    75519.65    76350.87   3434.14 o 
   4   2   1    13730.82    15494.90    551.74 o 
   6   2   1      757.70      748.27    103.72 o 
   8   2   1    18926.78    17311.79    345.07 o 
  10   2   1    33319.19    33780.34    507.96 o 
  12   2   1    10511.03    10146.92    189.43 o 
  14   2   1    16470.91    16353.02    295.36 o 
  16   2   1    18965.33    19341.19    316.82 o 
  18   2   1     1787.84     2173.41    108.50 o 
  20   2   1     1568.05     1683.76    110.80 o 
  22   2   1    11334.74    11054.12    278.57 o 
  24   2   1     3609.82     3859.20    177.54 o 
 -25   3   1        0.87       31.28    158.35 o 
 -23   3   1     1790.40     1743.28    136.46 o 
 -21   3   1     4129.70     4423.74    207.00 o 
 -19   3   1     4019.35     4251.06    160.21 o 
 -17   3   1      646.82      771.81     96.82 o 
 -15   3   1    15282.57    14788.54    304.35 o 
 -13   3   1    25281.68    25201.64    448.05 o 
 -11   3   1      768.75      863.63    118.19 o 
  -9   3   1    23175.79    22689.45    438.94 o 
  -7   3   1    49747.73    49628.60   1018.80 o 
  -5   3   1      561.99      664.96     50.54 o 
  -3   3   1    49340.59    47520.52   1697.51 o 
  -1   3   1    86780.66    86414.41   3033.21 o 
   1   3   1    12199.83    12698.34    487.02 o 
   5   3   1    78019.01    76614.11   3002.44 o 
   7   3   1    43276.89    43873.12    704.83 o 
   9   3   1    24546.62    25009.04    479.34 o 
  11   3   1    46344.98    44412.88    806.08 o 
  13   3   1     7809.74     7861.86    199.96 o 
  15   3   1      122.45      151.25     82.31 o 
  17   3   1     7409.04     7242.08    243.25 o 
  19   3   1    10132.90     9774.00    233.12 o 
  21   3   1     1516.16     1641.75    121.31 o 
  23   3   1     1380.70     1720.25    141.02 o 
  25   3   1     2096.10     2050.68    170.41 o 
 -24   4   1     5001.34     5104.54    302.18 o 
 -22   4   1        1.09       53.45     90.12 o 
 -20   4   1    13468.54    12920.88    272.22 o 
 -18   4   1    29506.32    29001.90    691.46 o 
 -16   4   1     4975.78     5052.79    171.33 o 
 -14   4   1    14938.01    14603.88    294.17 o 
 -12   4   1    88486.91    86143.02   1406.70 o 
 -10   4   1    84899.20    84129.17   1684.09 o 
  -8   4   1      604.47      940.41     86.99 o 
  -6   4   1   178769.08   165891.63   4196.50 o 
  -4   4   1   309238.13   281045.31   6932.00 o 
  -2   4   1    33504.03    34480.36   1264.39 o 
   0   4   1   174225.61   169158.55   5915.03 o 
   4   4   1   123785.87   118891.04   2091.98 o 
   6   4   1    23624.21    23558.77    436.25 o 
   8   4   1   161607.31   155311.59   2608.60 o 
  10   4   1   135262.19   130861.21   2821.89 o 
  12   4   1     5010.30     5124.94    172.08 o 
  14   4   1    41682.58    41580.66    699.38 o 
  16   4   1    48827.80    48934.38    805.74 o 
  18   4   1     7401.28     7552.87    211.84 o 
  20   4   1     2290.83     2708.98    145.17 o 
  22   4   1    11498.34    11534.68    335.38 o 
  24   4   1     6703.06     6733.09    227.96 o 
 -23   5   1      822.52      765.23    135.20 o 
 -21   5   1       62.63      242.10    130.18 o 
 -19   5   1      275.40      364.51     88.83 o 
 -17   5   1     4004.58     3877.93    162.56 o 
 -15   5   1      306.38      485.52     75.65 o 
 -13   5   1       21.26       94.68     55.37 o 
 -11   5   1      850.59      999.76     77.85 o 
  -9   5   1      479.37      834.46    121.72 o 
  -7   5   1        0.21       36.07     96.69 o 
  -5   5   1     1040.24     1132.89     84.08 o 
  -3   5   1     1714.22     1991.15     95.80 o 
  -1   5   1        0.07       25.46     94.11 o 
   1   5   1     2713.65     2996.41    135.38 o 
   3   5   1     6714.05     7338.00    385.11 o 
   5   5   1     2518.37     2912.16     90.80 o 
   7   5   1     6772.44     7327.15    256.57 o 
   9   5   1     2761.90     3013.48    171.26 o 
  11   5   1     1054.20     1272.43     84.40 o 
  13   5   1     2348.69     2592.83    182.07 o 
  15   5   1     1310.55     1536.86    120.13 o 
  17   5   1     1794.50     2002.53    115.82 o 
  19   5   1      212.93      493.22     89.94 o 
  21   5   1      674.02      737.54    101.38 o 
  23   5   1      210.30      214.83    125.99 o 
 -22   6   1      428.74      315.07    153.64 o 
 -20   6   1    10506.54    10036.09    314.56 o 
 -18   6   1    24256.31    23235.13    542.86 o 
 -16   6   1     4241.53     4317.15    174.44 o 
 -14   6   1     6713.76     6620.10    234.15 o 
 -12   6   1    36910.14    37376.20    714.64 o 
 -10   6   1    20211.16    20773.61    421.00 o 
  -8   6   1      705.93      761.12     69.99 o 
  -6   6   1    41138.27    40976.85    728.62 o 
  -4   6   1    40990.49    38949.19    839.29 o 
  -2   6   1     6410.62     6404.54    251.58 o 
   0   6   1    20962.73    20587.40    567.12 o 
   2   6   1    84397.85    83018.00   2096.27 o 
   4   6   1    20974.36    20098.99    458.78 o 
   6   6   1     5039.96     4936.59    127.25 o 
   8   6   1    43723.34    42609.84    774.71 o 
  10   6   1    32035.87    32588.59    620.60 o 
  12   6   1     1432.50     1831.60    133.16 o 
  14   6   1    25615.21    25228.74    498.66 o 
  16   6   1    31643.89    32911.83   1406.82 o 
  18   6   1     5761.38     5473.70    231.89 o 
  20   6   1     5364.71     5435.05    240.63 o 
  22   6   1    13890.80    13577.94    599.00 o 
 -21   7   1     4083.95     4345.11    391.47 o 
 -19   7   1       10.93       -0.34    150.73 o 
 -17   7   1    11005.80    10934.40    455.84 o 
 -15   7   1    12641.40    13471.13    382.20 o 
 -13   7   1     3435.07     3841.48    220.25 o 
 -11   7   1     6378.86     6498.71    193.58 o 
  -9   7   1    41963.74    41865.47    768.70 o 
  -7   7   1    17343.54    16954.77    302.82 o 
  -5   7   1       27.10       61.66     71.54 o 
  -3   7   1    27984.71    27157.70   1252.62 o 
  -1   7   1    41892.45    40447.74   1060.60 o 
   1   7   1    10118.48     9851.07    314.76 o 
   3   7   1     7613.56     7275.49    208.30 o 
   5   7   1    28767.14    27365.24    525.57 o 
   7   7   1    29041.36    29036.70    652.15 o 
   9   7   1     2163.60     2533.63    113.86 o 
  11   7   1     7805.70     8398.85    224.72 o 
  13   7   1    26878.63    27669.62    558.32 o 
  15   7   1     6301.47     6077.25    249.37 o 
  17   7   1      776.94      923.09    176.44 o 
  19   7   1     8573.71     8412.86    371.31 o 
  21   7   1     5169.92     5645.57    439.46 o 
 -20   8   1     2855.76     3278.76    329.89 o 
 -18   8   1     6660.44     6951.60    278.75 o 
 -16   8   1     1359.05     1500.85    172.68 o 
 -14   8   1      968.22     1359.62    177.32 o 
 -12   8   1    15083.57    15277.23    432.38 o 
 -10   8   1    14566.77    14778.53    317.25 o 
  -8   8   1      149.63      314.29     86.64 o 
  -6   8   1    25841.84    24600.32    624.42 o 
  -4   8   1    46206.24    43348.70   1269.20 o 
  -2   8   1     2929.04     3049.05    250.74 o 
   0   8   1    17342.45    17083.00    503.25 o 
   2   8   1    48387.73    46701.03   1225.16 o 
   4   8   1    24849.74    23746.14    546.42 o 
   6   8   1     4163.79     4456.91    313.24 o 
   8   8   1    26570.07    25951.03    601.77 o 
  10   8   1    17144.56    17011.84    482.63 o 
  12   8   1       58.69      147.73     82.70 o 
  14   8   1    15327.44    15076.28    351.58 o 
  16   8   1    10101.68    10332.26    367.76 o 
  18   8   1      758.97      825.37    143.48 o 
  20   8   1      797.06      876.84    241.20 o 
 -19   9   1      713.67      916.31    170.48 o 
 -17   9   1     3766.59     4449.80    225.18 o 
 -15   9   1    21825.89    22514.93    542.61 o 
 -13   9   1    16810.57    17526.69    482.30 o 
 -11   9   1     2028.56     2174.93    158.77 o 
  -9   9   1    34187.19    33603.09    766.37 o 
  -7   9   1    40650.54    39735.02    757.81 o 
  -5   9   1     1640.26     2096.56    232.44 o 
  -3   9   1    38916.96    35537.63   1151.89 o 
  -1   9   1    75092.80    71575.06   1498.09 o 
   1   9   1    18690.69    18045.71    535.04 o 
   3   9   1    13920.20    12697.83    478.52 o 
   5   9   1    66899.29    62359.61   1633.53 o 
   7   9   1    20746.67    19945.58    415.81 o 
   9   9   1      506.03      550.21    134.68 o 
  11   9   1    26343.29    26113.02    629.17 o 
  13   9   1    22141.55    22020.48    454.18 o 
  15   9   1     1693.67     2005.48    156.63 o 
  17   9   1     5378.58     5702.05    245.41 o 
  19   9   1     9849.55    10631.14    400.42 o 
 -18  10   1       40.23      219.34    229.93 o 
 -16  10   1        9.88      258.52    177.71 o 
 -14  10   1       11.02      -40.50    160.02 o 
 -12  10   1       33.18       71.55    150.20 o 
 -10  10   1      445.51      425.46    111.27 o 
  -8  10   1      339.82      334.90    101.46 o 
  -6  10   1      291.63      404.16    102.82 o 
  -4  10   1      522.98      574.95    103.34 o 
  -2  10   1       15.69      115.44     83.59 o 
   0  10   1     2032.25     1953.88    170.16 o 
   2  10   1      131.40       70.56     85.76 o 
   4  10   1       78.77       44.07     90.57 o 
   6  10   1     1790.23     1820.49    120.42 o 
   8  10   1       42.14      282.72     92.12 o 
  10  10   1       72.26      276.50    152.43 o 
  12  10   1       50.16      266.98    116.72 o 
  14  10   1       89.20      186.05    166.94 o 
  16  10   1       91.84      375.29    182.64 o 
  18  10   1       28.45      136.11    133.00 o 
 -17  11   1     3442.00     5506.86    494.33 o 
 -15  11   1    16144.03    19296.86    931.69 o 
 -13  11   1     7382.69     7978.38    374.33 o 
 -11  11   1     1101.51     1358.10    168.99 o 
  -9  11   1    15038.35    15271.53    402.58 o 
  -7  11   1    16418.45    16395.19    527.17 o 
  -5  11   1     1103.84     1206.58    144.04 o 
  -3  11   1    19064.37    19568.79    474.93 o 
  -1  11   1    29355.69    29544.11    666.58 o 
   1  11   1     4698.85     5093.97    251.38 o 
   3  11   1     2290.61     2517.67    149.09 o 
   5  11   1    24028.56    23420.12    559.37 o 
   7  11   1    12946.19    13091.81    337.02 o 
   9  11   1      239.81      246.28    105.45 o 
  11  11   1    12853.38    13037.42    376.34 o 
  13  11   1    15044.77    15476.14    437.00 o 
  15  11   1      751.34     1162.62    297.42 o 
  17  11   1     3576.00     5262.90    488.14 o 
 -14  12   1     2944.19     3644.96    399.51 o 
 -12  12   1     9234.44     9418.38    574.37 o 
 -10  12   1     2413.44     3097.57    185.61 o 
  -8  12   1      460.58      720.96    154.49 o 
  -6  12   1     9826.56    10462.30    313.45 o 
  -4  12   1    14669.60    14921.42    395.62 o 
  -2  12   1      202.25      457.66    106.00 o 
   0  12   1     5782.13     5643.28    274.97 o 
   2  12   1    13510.62    13656.47    357.48 o 
   4  12   1     5680.77     6243.25    323.94 o 
   6  12   1      284.79      662.67    128.14 o 
   8  12   1     6265.99     6717.90    236.35 o 
  10  12   1     6660.19     7595.13    868.02 o 
  12  12   1      411.66      699.20    375.22 o 
  14  12   1     2250.53     3244.14    398.31 o 
 -11  13   1      935.29      827.82    262.81 o 
  -9  13   1     5610.03     5966.75    420.48 o 
  -7  13   1     4824.41     5567.40    278.99 o 
  -5  13   1        8.47       51.12    117.34 o 
  -3  13   1     6003.86     6422.45    272.45 o 
  -1  13   1    10574.11    10988.19    710.91 o 
   1  13   1     1152.75     1417.23    182.47 o 
   3  13   1     2175.93     2874.64    168.70 o 
   5  13   1     5838.85     6661.47    383.97 o 
   7  13   1     5073.37     5460.71    381.24 o 
   9  13   1       11.66      -43.00    222.44 o 
  11  13   1     3492.62     4229.77    736.41 o 
  -6  14   1     5599.85     6275.65    378.58 o 
  -4  14   1     6849.48     6964.61    368.08 o 
  -2  14   1      382.68      410.61    133.06 o 
   4  14   1     2914.83     3086.86    262.08 o 
   6  14   1      412.94      478.53    167.38 o 
 -26   0   2      787.91     1270.49    667.86 o 
 -24   0   2     9026.63     8463.32    262.04 o 
 -22   0   2    10839.05     9856.09    294.84 o 
 -20   0   2      502.29      501.47    117.78 o 
 -18   0   2    25991.65    25985.71    539.91 o 
 -16   0   2    78236.20    78190.98   1401.54 o 
 -14   0   2    14596.89    13892.82    359.10 o 
 -12   0   2     9357.79    10000.09    565.60 o 
 -10   0   2   189669.47   184486.98   5015.91 o 
  -8   0   2   147741.11   142289.16   2880.66 o 
  -6   0   2     9570.96    11279.12    480.40 o 
   6   0   2    84118.27    88129.30   3099.85 o 
   8   0   2    11246.13    10967.18    508.67 o 
  10   0   2   183623.95   167557.28   4491.14 o 
  12   0   2    73305.29    73026.76   1264.75 o 
  14   0   2     4932.36     5073.70    194.86 o 
  16   0   2    30657.35    29401.64    594.30 o 
  18   0   2    41706.32    40261.34    777.99 o 
  20   0   2     6533.39     6417.42    231.11 o 
  22   0   2      192.99      211.16    115.87 o 
  24   0   2     7720.49     6770.99    280.91 o 
 -25   1   2      334.00      408.06    119.39 o 
 -23   1   2      814.18      909.76     98.73 o 
 -21   1   2       95.02      350.73     84.33 o 
 -19   1   2     2109.00     2423.83    109.57 o 
 -17   1   2     4863.22     5162.95    144.41 o 
 -15   1   2       77.78      188.85     57.31 o 
 -13   1   2      970.69     1309.30    116.42 o 
 -11   1   2    13988.03    13774.99    281.00 o 
  -9   1   2     3844.03     3665.09    196.26 o 
  -7   1   2    22069.47    23792.04    712.06 o 
  -5   1   2     2811.68     3168.15    128.56 o 
  -3   1   2     1920.16     1999.63    118.27 o 
   1   1   2    94013.88    90095.91   3140.41 o 
   3   1   2    22748.20    27482.94   1015.75 o 
   5   1   2    46500.08    45986.71   1635.94 o 
   7   1   2    29134.45    27271.06    563.26 o 
   9   1   2     1242.37     1698.09     95.13 o 
  11   1   2    12869.90    13054.90    262.95 o 
  13   1   2    12459.06    12557.47    271.79 o 
  15   1   2     6093.25     6462.42    146.25 o 
  17   1   2     2365.31     2385.50    106.04 o 
  19   1   2     3547.50     3786.97    140.92 o 
  21   1   2     1506.40     1931.38    112.86 o 
  23   1   2       38.89      221.75     86.66 o 
  25   1   2       17.37      294.91    118.85 o 
 -24   2   2    11565.23    11126.81    276.22 o 
 -22   2   2    12735.20    11681.11    286.75 o 
 -20   2   2      213.00      335.20    104.37 o 
 -18   2   2    22400.36    21773.32    383.04 o 
 -16   2   2    37506.62    37344.87    542.22 o 
 -14   2   2     4205.82     4211.37    163.37 o 
 -12   2   2    18322.77    17388.27    344.13 o 
 -10   2   2    34817.66    33780.42    582.30 o 
  -8   2   2    41475.49    42510.78    664.66 o 
  -6   2   2     1074.13     1208.06    141.22 o 
  -2   2   2    76975.47    71380.92   2502.99 o 
   0   2   2     2157.04     2024.77    103.09 o 
   2   2   2    30105.46    31676.77   1137.81 o 
   6   2   2    44466.31    42767.63   1001.69 o 
   8   2   2      147.44      350.09     49.31 o 
  10   2   2    32184.12    31048.99    441.31 o 
  12   2   2    51536.43    51118.70    692.26 o 
  14   2   2     3369.37     3910.83    134.34 o 
  16   2   2    21185.10    20772.83    334.80 o 
  18   2   2    29464.32    29257.73    497.87 o 
  20   2   2     4767.77     4980.23    164.89 o 
  22   2   2     2750.69     3164.89    166.48 o 
  24   2   2    10579.96    10116.84    296.32 o 
 -25   3   2     3343.76     3139.02    194.97 o 
 -23   3   2     1426.49     1482.36    133.28 o 
 -21   3   2    17090.52    16595.02    496.64 o 
 -19   3   2    24070.40    23696.93    450.74 o 
 -17   3   2      224.51      381.07     87.73 o 
 -15   3   2    22637.27    23268.76    627.13 o 
 -13   3   2    86488.46    85033.97   1221.39 o 
 -11   3   2    24878.80    24739.11    569.71 o 
  -9   3   2    20211.17    19982.31    460.67 o 
  -7   3   2   155517.95   158180.50   4003.33 o 
  -5   3   2    68924.53    67638.10   1283.97 o 
  -3   3   2      209.97      269.16     61.55 o 
  -1   3   2    61013.37    63674.57   2243.67 o 
   5   3   2    19016.24    19707.83    423.14 o 
   7   3   2   102172.06   103528.66   1610.56 o 
   9   3   2    66318.66    64983.90    975.71 o 
  11   3   2      263.83      530.60    111.45 o 
  13   3   2    35336.32    34733.88    590.81 o 
  15   3   2    47596.48    47351.49    865.33 o 
  17   3   2    14070.18    13985.31    304.15 o 
  19   3   2     4776.38     4956.96    182.96 o 
  21   3   2    16732.57    16438.77    441.25 o 
  23   3   2     7700.72     7285.27    224.68 o 
  25   3   2      104.90       65.42    126.19 o 
 -24   4   2      941.98      965.86    125.52 o 
 -22   4   2     1652.55     1696.21    122.10 o 
 -20   4   2       63.55       85.09     86.88 o 
 -18   4   2     2723.37     2875.46    140.23 o 
 -16   4   2     5180.44     4974.27    166.40 o 
 -14   4   2     1508.62     1678.68     93.91 o 
 -12   4   2     8088.60     8181.77    190.51 o 
 -10   4   2    15388.33    15418.77    364.14 o 
  -8   4   2     7869.46     8354.92    317.95 o 
  -6   4   2     1239.39     1601.46     85.50 o 
  -4   4   2    40572.54    41221.95   1496.14 o 
  -2   4   2    13460.66    12325.66    894.59 o 
   0   4   2     1635.45     1521.67    128.42 o 
   2   4   2    13622.39    13870.89    388.24 o 
   4   4   2    23606.80    22742.77    470.95 o 
   6   4   2    18200.23    18288.02    349.19 o 
   8   4   2      987.27     1064.15     90.45 o 
  10   4   2    14183.91    14602.76    280.85 o 
  12   4   2    10292.55     9590.01    241.06 o 
  14   4   2       17.84      121.57     67.98 o 
  16   4   2     3428.16     3499.66    185.52 o 
  18   4   2     2583.24     2774.45    142.52 o 
  20   4   2      853.90     1064.01    112.08 o 
  22   4   2      865.68     1032.99    109.07 o 
  24   4   2      812.99      861.54    123.85 o 
 -23   5   2      151.25       50.41    131.23 o 
 -21   5   2    16120.92    15882.14    328.57 o 
 -19   5   2    19451.98    18548.93    416.23 o 
 -17   5   2     3282.43     3316.05    140.23 o 
 -15   5   2    19308.85    19185.82    359.19 o 
 -13   5   2    69667.19    69133.11   1085.15 o 
 -11   5   2    37675.06    37163.06    675.17 o 
  -9   5   2    12364.03    11385.93    355.38 o 
  -7   5   2   108034.01   101042.57   2589.40 o 
  -5   5   2   117147.42   113646.03   2224.62 o 
  -3   5   2     5527.15     5755.75    178.28 o 
  -1   5   2    84213.14    77189.88   2543.70 o 
   1   5   2   229258.33   215677.41   5331.79 o 
   3   5   2    48228.80    46775.07    980.45 o 
   5   5   2    31912.65    32498.03    582.94 o 
   7   5   2   123523.33   117370.16   4184.20 o 
   9   5   2    69824.66    67884.28   1380.58 o 
  11   5   2      375.44      463.73     70.24 o 
  13   5   2    45309.62    45056.62    749.37 o 
  15   5   2    47793.08    46689.10    902.78 o 
  17   5   2     2703.32     2991.44    133.27 o 
  19   5   2     7172.72     7015.79    231.76 o 
  21   5   2    19335.57    18971.28    373.46 o 
  23   5   2     4449.15     5005.41    524.05 o 
 -22   6   2     1171.28     1383.34    258.16 o 
 -20   6   2      318.42      522.84    130.52 o 
 -18   6   2     1404.56     1588.00    143.89 o 
 -16   6   2     2009.20     2595.04    137.95 o 
 -14   6   2     2528.80     2903.05    174.10 o 
 -12   6   2      600.69      763.51    105.37 o 
 -10   6   2     4954.54     4758.06    160.38 o 
  -8   6   2     3178.21     3571.66    125.59 o 
  -6   6   2       71.44       97.71     70.31 o 
  -4   6   2     6120.89     5474.18    210.67 o 
  -2   6   2    11102.00    10555.64    483.84 o 
   0   6   2     4472.06     4646.80    183.31 o 
   2   6   2     1218.04     1176.04    103.00 o 
   4   6   2    15519.73    14789.07    297.87 o 
   6   6   2     3534.55     3349.51    104.12 o 
   8   6   2      534.47      533.83     64.32 o 
  10   6   2     6455.19     6411.45    186.61 o 
  12   6   2     5174.26     5072.79    180.64 o 
  14   6   2       78.51      161.60     77.49 o 
  16   6   2     1964.22     2348.94    141.07 o 
  18   6   2     2651.37     3199.75    395.72 o 
  20   6   2      545.43      690.05    139.79 o 
  22   6   2      144.24      181.25    163.22 o 
 -21   7   2     3364.31     3993.37    377.13 o 
 -19   7   2    11965.12    12307.04    710.01 o 
 -17   7   2     3979.26     4700.00    356.26 o 
 -15   7   2     3779.71     4192.40    216.71 o 
 -13   7   2    23450.96    24175.95    569.08 o 
 -11   7   2    18798.54    19281.41    403.31 o 
  -9   7   2      624.66      830.64     80.68 o 
  -7   7   2    37792.38    38004.93    735.07 o 
  -5   7   2    40457.96    39611.41    994.07 o 
  -3   7   2     1627.97     1828.88    129.60 o 
  -1   7   2    22253.51    21525.65    482.74 o 
   1   7   2    66825.59    65667.05   1677.16 o 
   3   7   2     5476.79     5192.11    207.85 o 
   5   7   2    20605.00    20989.42    414.38 o 
   7   7   2    49494.09    48778.36    910.94 o 
   9   7   2    21300.33    20356.34    444.08 o 
  11   7   2     1899.99     2319.72    123.79 o 
  13   7   2    22152.78    23091.71    546.96 o 
  15   7   2    15316.67    14982.75    483.19 o 
  17   7   2      118.76      289.30    125.13 o 
  19   7   2     7002.35     6874.50    344.13 o 
  21   7   2     8195.91     7706.34    485.75 o 
 -20   8   2      205.95     -198.65    194.00 o 
 -18   8   2     9877.12     9767.19    329.90 o 
 -16   8   2    18245.97    19042.51    490.15 o 
 -14   8   2     3574.98     4306.16    206.48 o 
 -12   8   2     8681.63     8517.43    260.75 o 
 -10   8   2    47903.44    47096.90    862.25 o 
  -8   8   2    43721.55    43659.06    958.60 o 
  -6   8   2     1683.19     1657.41    126.36 o 
  -4   8   2    61627.02    57394.07   1517.87 o 
  -2   8   2    75724.05    70731.21   1479.04 o 
   0   8   2    13988.26    13360.84    378.11 o 
   2   8   2    28550.25    28344.90    777.17 o 
   4   8   2   100089.34    93949.35   1951.66 o 
   6   8   2    38522.02    36776.86    698.70 o 
   8   8   2     4248.72     4583.49    194.02 o 
  10   8   2    42258.09    42325.46    780.17 o 
  12   8   2    30478.25    30281.27    590.54 o 
  14   8   2     1280.56     1411.37    131.55 o 
  16   8   2     9629.94    10509.31    331.98 o 
  18   8   2    13013.08    13796.09    505.59 o 
  20   8   2     2478.36     2557.85    310.96 o 
 -19   9   2     1653.30     2169.37    207.48 o 
 -17   9   2       42.26      207.25    121.97 o 
 -15   9   2     1786.93     2127.34    154.28 o 
 -13   9   2     6832.26     6868.30    467.21 o 
 -11   9   2     1295.23     1760.04    151.17 o 
  -9   9   2     2068.56     2285.39    206.50 o 
  -7   9   2     8894.72     8759.64    271.75 o 
  -5   9   2     5544.81     5766.97    212.79 o 
  -3   9   2      253.09      270.36     86.53 o 
  -1   9   2     3758.08     4270.84    165.71 o 
   1   9   2     9094.52     9830.65    341.61 o 
   3   9   2      589.91      718.00    145.56 o 
   5   9   2       47.78      218.67    112.59 o 
   7   9   2     5934.61     6489.74    197.89 o 
   9   9   2     7681.87     8323.97    321.24 o 
  11   9   2      515.87      699.07    123.04 o 
  13   9   2      958.01     1525.67    109.60 o 
  15   9   2     1688.19     2386.45    225.92 o 
  17   9   2     1194.67     1904.58    220.27 o 
  19   9   2       63.58       74.57    150.24 o 
 -18  10   2     5726.90     6034.54    505.72 o 
 -16  10   2    15489.17    16639.01    911.03 o 
 -14  10   2     2077.42     2516.54    242.54 o 
 -12  10   2     5041.31     4806.19    283.76 o 
 -10  10   2    20646.03    20664.12    533.22 o 
  -8  10   2    16723.98    16270.11    413.23 o 
  -6  10   2      433.52      342.99    102.57 o 
  -4  10   2    17976.39    17658.56    434.13 o 
  -2  10   2    24150.43    23807.16    550.32 o 
   0  10   2     1427.52     1826.83    113.92 o 
   2  10   2    13710.65    13507.98    437.88 o 
   4  10   2    26274.32    25370.94    722.03 o 
   6  10   2    11314.81    11136.91    326.68 o 
   8  10   2     1541.40     1487.65    127.95 o 
  10  10   2    25731.78    25584.07    613.47 o 
  12  10   2    14973.64    15029.65    420.31 o 
  14  10   2      305.27      342.94    137.42 o 
  16  10   2     8197.49     8035.49    532.67 o 
  18  10   2    14891.71    16243.37    839.70 o 
 -17  11   2      295.77      217.14    261.10 o 
 -15  11   2     3766.92     4653.14    436.02 o 
 -13  11   2     2721.66     2870.99    254.46 o 
 -11  11   2       93.60      106.89    154.97 o 
  -9  11   2     1714.48     1905.32    142.61 o 
  -7  11   2     5807.42     5484.83    222.79 o 
  -5  11   2      744.03      984.25    118.80 o 
  -3  11   2       97.49      486.12    122.14 o 
  -1  11   2      523.40      688.95    139.57 o 
   1  11   2     4065.25     4290.69    235.06 o 
   3  11   2     3877.65     3751.68    176.81 o 
   5  11   2      122.80      248.32    232.91 o 
   7  11   2     2348.59     2614.44    137.46 o 
   9  11   2     5855.94     6272.43    734.71 o 
  11  11   2     1636.56     1915.29    215.05 o 
  13  11   2       87.33      230.83    130.51 o 
  15  11   2     2852.32     3692.19    417.62 o 
  17  11   2     3205.41     3740.32    423.35 o 
 -14  12   2     3325.18     4539.38    436.38 o 
 -12  12   2     1873.19     1921.40    318.12 o 
 -10  12   2    18129.28    18791.57    607.60 o 
  -8  12   2    12692.92    12528.31    439.07 o 
  -6  12   2       34.81      153.79    130.87 o 
  -4  12   2    20578.98    21309.72    552.25 o 
  -2  12   2    25397.51    25686.96    597.39 o 
   0  12   2     2201.30     2445.65    147.18 o 
   2  12   2    10222.06    10870.58    329.69 o 
   4  12   2    30951.56    31888.68    730.65 o 
   6  12   2     8540.28     9068.14    429.34 o 
   8  12   2     2621.70     3160.48    317.96 o 
  10  12   2    16596.64    16165.00    554.64 o 
  12  12   2     6255.81     7477.94    338.42 o 
  14  12   2       13.76       20.56    262.76 o 
 -11  13   2     3210.42     4447.54    400.96 o 
  -9  13   2      266.95      267.18    209.61 o 
  -7  13   2     9974.04    10333.53    387.52 o 
  -5  13   2     9877.33    10496.47    378.03 o 
  -3  13   2      349.92      783.74    161.50 o 
  -1  13   2     9276.91     9358.85    329.04 o 
   1  13   2    14748.42    14957.20    525.44 o 
   3  13   2      826.51     1191.72    153.99 o 
   5  13   2     4696.77     5227.43    218.27 o 
   7  13   2    12166.25    12381.67    437.54 o 
   9  13   2     4458.21     4921.91    426.03 o 
  11  13   2      383.70      924.20    185.99 o 
  -6  14   2        2.34       49.93    151.20 o 
  -4  14   2      141.12      269.25    147.18 o 
  -2  14   2      285.39      406.63    133.16 o 
   4  14   2      415.91      513.63    150.10 o 
   6  14   2      549.67     1587.90    226.71 o 
 -25   1   3    11186.87    10053.49    282.29 o 
 -23   1   3     6653.59     6161.24    169.64 o 
 -21   1   3      118.53       68.58     75.05 o 
 -19   1   3    28284.11    28167.00    408.33 o 
 -17   1   3    42801.20    42110.78    567.40 o 
 -15   1   3     1219.72     1244.65     75.73 o 
 -13   1   3    36298.30    37641.93    609.99 o 
 -11   1   3   149639.17   143557.31   2178.26 o 
  -9   1   3    54635.31    54024.29    854.90 o 
  -7   1   3     3737.94     3321.48     94.96 o 
  -5   1   3   226769.41   227796.50   7172.68 o 
  -1   1   3    29594.63    30492.75   1086.99 o 
   1   1   3    89845.38    75854.23  10118.79 o 
   5   1   3    94707.72    93742.28   3266.09 o 
   7   1   3    48622.78    49840.38    859.93 o 
   9   1   3   148910.06   143741.31   2282.99 o 
  11   1   3    74910.26    74291.26   1139.99 o 
  13   1   3     8737.47     9074.72    203.47 o 
  15   1   3    50337.72    50215.57    651.39 o 
  17   1   3    50292.21    49948.86    663.32 o 
  19   1   3     4724.13     4656.40    152.11 o 
  21   1   3     6825.89     6457.60    195.94 o 
  23   1   3    17511.11    16427.83    363.98 o 
  25   1   3     4388.50     4332.82    197.66 o 
 -24   2   3      449.16      460.29    110.83 o 
 -22   2   3     7287.87     6968.05    224.43 o 
 -20   2   3     6539.74     6622.53    211.46 o 
 -18   2   3      374.80      465.06     83.97 o 
 -16   2   3     9970.87    10051.32    267.86 o 
 -14   2   3    13919.82    13585.72    235.96 o 
 -12   2   3     1439.01     1482.79     66.84 o 
 -10   2   3     9419.18     9324.95    155.79 o 
  -8   2   3    44878.53    45773.34    654.75 o 
  -6   2   3    23337.84    24406.34    933.47 o 
  -4   2   3      658.74      757.75     91.62 o 
  -2   2   3    70410.98    69923.44   3521.96 o 
   0   2   3     1543.96     1862.84     92.68 o 
   2   2   3    10302.47    11983.73    459.45 o 
   6   2   3   122060.54   125110.76   3623.42 o 
   8   2   3    18944.88    17712.41    411.57 o 
  10   2   3      964.86      944.51     66.36 o 
  12   2   3    26825.84    26595.80    390.79 o 
  14   2   3    19316.61    20199.88    348.52 o 
  16   2   3       33.77      117.74     79.12 o 
  18   2   3     8836.97     8794.45    186.08 o 
  20   2   3    11344.70    10840.13    225.05 o 
  22   2   3     1315.81     1561.44    124.53 o 
  24   2   3     1044.20     1367.12    130.36 o 
 -25   3   3     1724.87     1733.84    169.80 o 
 -23   3   3     2744.05     2721.14    174.24 o 
 -21   3   3      684.27      763.63    112.70 o 
 -19   3   3     1082.40     1286.33    108.27 o 
 -17   3   3    13625.74    13717.34    276.39 o 
 -15   3   3     7065.62     7384.68    256.23 o 
 -13   3   3      400.51      555.39     68.74 o 
 -11   3   3    35678.97    35553.27    676.60 o 
  -9   3   3    30346.56    30427.30    662.03 o 
  -7   3   3     1311.41     1646.74     84.76 o 
  -5   3   3    35994.89    34490.87    491.80 o 
  -3   3   3    38124.75    35217.31   1264.31 o 
  -1   3   3     2959.54     3288.94    156.74 o 
   1   3   3    59614.64    60471.14   2136.10 o 
   5   3   3      391.55      775.47     60.60 o 
   7   3   3    43891.14    43891.44    774.45 o 
   9   3   3    35830.22    33791.69    570.00 o 
  11   3   3     4989.00     4889.27    230.57 o 
  13   3   3     8518.94     8442.51    209.47 o 
  15   3   3    19745.32    19813.16    420.70 o 
  17   3   3     7533.60     7650.80    239.06 o 
  19   3   3       54.59      237.94     94.44 o 
  21   3   3     4558.10     4494.81    200.00 o 
  23   3   3     4581.66     4636.74    190.13 o 
  25   3   3     1168.76     1517.06    287.19 o 
 -24   4   3      775.51      745.82    138.01 o 
 -22   4   3    13855.08    13791.14    307.00 o 
 -20   4   3    17146.08    16680.68    320.88 o 
 -18   4   3      316.00      279.19     88.27 o 
 -16   4   3    26638.47    26076.45    619.84 o 
 -14   4   3    65294.02    65303.67    956.50 o 
 -12   4   3    34089.82    33609.86    560.44 o 
 -10   4   3    31009.38    31219.99    675.45 o 
  -8   4   3   187108.03   181472.66   3010.93 o 
  -6   4   3   152297.13   143244.86   3579.34 o 
  -2   4   3   189123.45   171526.80   6108.07 o 
   2   4   3     9291.24     8332.72    369.60 o 
   4   4   3    93097.51    91839.88   1576.73 o 
   6   4   3   206195.05   193875.58   3808.15 o 
   8   4   3    64783.09    62193.70   1272.59 o 
  10   4   3    11588.92    11874.22    239.04 o 
  12   4   3    63481.79    63397.87    927.65 o 
  14   4   3    41776.04    41600.91    691.83 o 
  16   4   3      522.89      739.38     92.60 o 
  18   4   3    11791.43    11469.76    358.37 o 
  20   4   3    17726.38    17689.03    360.26 o 
  22   4   3     4453.86     4681.22    181.18 o 
  24   4   3      704.92      844.27    122.66 o 
 -23   5   3      138.43       80.32    138.50 o 
 -21   5   3      847.79      901.28     99.97 o 
 -19   5   3      804.88      893.48    100.68 o 
 -17   5   3      227.94      207.74     79.35 o 
 -15   5   3      151.05      189.03     68.97 o 
 -13   5   3     3943.95     4117.03    161.39 o 
 -11   5   3       44.45      291.39     63.14 o 
  -9   5   3      648.77      733.42     99.67 o 
  -7   5   3     1641.76     1529.82    123.24 o 
  -5   5   3      227.79      362.44    157.35 o 
  -3   5   3      711.36     1014.66     54.48 o 
  -1   5   3     1249.66     1382.71     72.30 o 
   1   5   3     1043.53     1094.10     67.92 o 
   3   5   3     2359.40     3023.07    208.75 o 
   5   5   3     1618.28     1778.34     79.49 o 
   7   5   3     5574.02     5933.93    341.39 o 
   9   5   3      100.00      199.61     71.20 o 
  11   5   3      393.98      662.95     75.18 o 
  13   5   3     6034.78     5849.27    175.96 o 
  15   5   3      515.04      716.91     78.77 o 
  17   5   3     1258.46     1638.50    132.18 o 
  19   5   3     1286.60     1245.48    176.55 o 
  21   5   3      177.32      345.95    119.35 o 
  23   5   3       13.35      107.08    134.52 o 
 -22   6   3    11561.98    11296.73    333.95 o 
 -20   6   3    15683.60    15155.23    525.01 o 
 -18   6   3      333.34      149.31    112.26 o 
 -16   6   3    18276.72    18651.50   1213.94 o 
 -14   6   3    34767.15    35924.29    803.93 o 
 -12   6   3    14635.43    14827.30    384.33 o 
 -10   6   3    13703.23    13515.93    460.13 o 
  -8   6   3    64058.25    63824.57   1136.37 o 
  -6   6   3    33095.60    33517.64    685.55 o 
  -4   6   3     1556.83     1677.36    167.64 o 
  -2   6   3    77803.96    77402.14   1600.97 o 
   0   6   3    43693.48    42326.49    892.51 o 
   2   6   3     6919.01     7336.09    193.04 o 
   4   6   3    14528.96    14154.15    325.02 o 
   6   6   3    55019.81    54757.05    964.22 o 
   8   6   3    33947.37    33378.97    618.16 o 
  10   6   3     4348.87     4430.18    156.55 o 
  12   6   3    37281.64    37791.96    808.92 o 
  14   6   3    31360.71    30918.34    540.02 o 
  16   6   3      742.52      906.82    113.51 o 
  18   6   3    10101.82     9797.74    309.69 o 
  20   6   3    21001.35    21194.91    520.73 o 
  22   6   3     3939.30     4022.59    252.88 o 
 -21   7   3      473.70      196.01    217.69 o 
 -19   7   3    13912.04    13276.06    482.32 o 
 -17   7   3    12302.94    12757.89    611.76 o 
 -15   7   3      141.85      238.21    106.07 o 
 -13   7   3    24345.59    25204.34    587.51 o 
 -11   7   3    21047.37    21494.79    503.34 o 
  -9   7   3    10219.04     9781.14    231.48 o 
  -7   7   3     9733.05     9974.26    244.32 o 
  -5   7   3    27887.50    26894.97    689.77 o 
  -3   7   3    29434.10    29298.00    926.31 o 
  -1   7   3     1264.94     1559.22     90.32 o 
   1   7   3    15354.61    15015.75    393.93 o 
   3   7   3    33712.70    33281.05    619.16 o 
   5   7   3    15055.82    14926.98    310.62 o 
   7   7   3      142.88      302.53     92.16 o 
   9   7   3    16387.40    16254.53    336.37 o 
  11   7   3    24130.54    24315.79    485.66 o 
  13   7   3     5811.08     5740.12    199.25 o 
  15   7   3     3912.49     4766.51    269.62 o 
  17   7   3    16898.48    17438.47    474.49 o 
  19   7   3     3290.39     3491.83    351.39 o 
  21   7   3      509.74      584.16    254.84 o 
 -20   8   3     3717.17     3844.88    343.02 o 
 -18   8   3      625.47      834.97    160.02 o 
 -16   8   3     3545.20     4310.18    308.69 o 
 -14   8   3    18955.69    19544.80   1023.05 o 
 -12   8   3     7821.61     7957.83    252.28 o 
 -10   8   3     4530.09     4487.66    154.93 o 
  -8   8   3    21207.29    20206.28    487.13 o 
  -6   8   3    32344.44    31673.27    713.49 o 
  -4   8   3       23.31      148.50     79.62 o 
  -2   8   3    47362.39    45994.27    982.72 o 
   0   8   3    60066.27    58721.15   1233.55 o 
   2   8   3     3398.54     3776.41    137.81 o 
   4   8   3    16457.75    16045.66    452.03 o 
   6   8   3    38231.97    36546.12    695.15 o 
   8   8   3     7106.19     7347.98    243.52 o 
  10   8   3     4287.53     4214.82    192.84 o 
  12   8   3    16819.85    16780.30    364.62 o 
  14   8   3     8703.14     9038.31    255.82 o 
  16   8   3        3.39       49.08    118.08 o 
  18   8   3     2528.18     2496.99    195.53 o 
  20   8   3     3394.94     4000.25    366.63 o 
 -19   9   3     7619.17     8104.75    780.76 o 
 -17   9   3    13786.59    14340.54    399.16 o 
 -15   9   3     1410.39     1745.31    147.37 o 
 -13   9   3     6347.53     5973.27    313.35 o 
 -11   9   3    31847.67    31387.46    682.69 o 
  -9   9   3    12634.88    12506.36    346.27 o 
  -7   9   3     2352.87     2378.26    226.02 o 
  -5   9   3    52437.88    49604.71   1071.60 o 
  -3   9   3    46687.03    43981.71    951.59 o 
  -1   9   3       55.23      125.34    125.97 o 
   1   9   3    34235.54    33143.23    725.05 o 
   3   9   3    52470.12    50565.20   1075.59 o 
   5   9   3    11373.47    10976.55    254.52 o 
   7   9   3    17390.27    17785.89    381.65 o 
   9   9   3    31564.49    32863.22    751.16 o 
  11   9   3    18102.46    17878.88    469.14 o 
  13   9   3      892.41      936.33     99.22 o 
  15   9   3    19035.36    19597.17    426.72 o 
  17   9   3    10727.24    11155.09    340.34 o 
  19   9   3      691.63     1078.32    182.64 o 
 -18  10   3       10.01      -97.87    167.36 o 
 -16  10   3       13.27      -20.54    169.27 o 
 -14  10   3       17.51      191.10    256.29 o 
 -12  10   3        2.97       65.88    149.57 o 
 -10  10   3       68.65       48.05    136.16 o 
  -8  10   3       62.56      140.43    124.94 o 
  -6  10   3      429.95      625.17    109.18 o 
  -4  10   3      227.33      499.69     99.73 o 
  -2  10   3       14.89      118.94     84.51 o 
   0  10   3        8.60       29.88     72.54 o 
   2  10   3        8.89      238.94     74.24 o 
   4  10   3       28.63      101.96     67.18 o 
   6  10   3      709.16      763.58     90.50 o 
   8  10   3       11.62      285.04     87.91 o 
  10  10   3       22.90      175.94    124.63 o 
  12  10   3       31.17      149.29    118.93 o 
  14  10   3      110.82      180.89    132.60 o 
  16  10   3      116.03      408.90    184.88 o 
  18  10   3       23.83     -183.57    241.41 o 
 -17  11   3     8610.66    10146.60    629.42 o 
 -15  11   3     1202.48     1792.81    316.37 o 
 -13  11   3     5077.94     5182.80    308.14 o 
 -11  11   3    16320.32    16813.37    560.90 o 
  -9  11   3     6111.53     6004.52    298.68 o 
  -7  11   3     1262.95     1467.52    165.68 o 
  -5  11   3    21682.01    21959.25    529.09 o 
  -3  11   3    23396.06    23534.71    553.51 o 
  -1  11   3      581.20      799.75    163.51 o 
   1  11   3    15905.50    15448.68    384.09 o 
   3  11   3    30135.63    30222.22    851.43 o 
   5  11   3     5936.37     5935.69    179.66 o 
   7  11   3     3343.56     3404.81    151.36 o 
   9  11   3    23299.07    23209.04    563.11 o 
  11  11   3    12679.64    12547.17    367.90 o 
  13  11   3      152.16      381.49    145.27 o 
  15  11   3    14087.71    15572.41    802.98 o 
 -14  12   3     5482.18     5893.66    469.16 o 
 -12  12   3     1011.69      947.02    269.85 o 
 -10  12   3     2868.85     2897.72    234.05 o 
  -8  12   3    10979.95    11554.94    416.15 o 
  -6  12   3     5928.15     6008.15    388.12 o 
  -4  12   3        6.78      167.33    116.32 o 
  -2  12   3    12519.62    12645.12    339.29 o 
   0  12   3    14306.67    14165.70    366.23 o 
   2  12   3     4991.31     5599.77    200.43 o 
   4  12   3     1636.87     2029.10    166.11 o 
   6  12   3    15469.78    15597.41    349.24 o 
   8  12   3     6555.16     7277.66    490.67 o 
  10  12   3       76.78      289.15    126.37 o 
  12  12   3     6314.86     6991.33    573.56 o 
  14  12   3     6693.13     6654.73    515.59 o 
 -11  13   3     5298.66     5677.04    424.54 o 
  -9  13   3     3006.73     3841.98    350.73 o 
  -7  13   3      402.18      587.07    147.37 o 
  -5  13   3     6961.56     7562.12    375.86 o 
  -3  13   3     7070.55     7462.38    298.13 o 
  -1  13   3      582.59      682.04    118.71 o 
   1  13   3     3465.66     3718.49    197.26 o 
   3  13   3     7641.60     8228.25    262.70 o 
   5  13   3     3402.21     3759.21    199.34 o 
   7  13   3      127.36      448.40     98.45 o 
   9  13   3     5466.19     6059.34    279.23 o 
  11  13   3     4616.24     5939.40    875.43 o 
  -6  14   3     2808.26     3552.56    290.32 o 
  -4  14   3       70.99       49.83    140.06 o 
  -2  14   3     5579.13     5648.11    314.40 o 
   4  14   3     1728.14     2328.89    228.57 o 
   6  14   3     8406.73     9514.14    487.52 o 
 -24   0   4     4508.69     4342.25    198.21 o 
 -22   0   4     2875.94     3191.46    185.59 o 
 -20   0   4    28971.64    27928.40    574.03 o 
 -18   0   4    41684.34    41257.06    791.89 o 
 -16   0   4     2621.52     2548.38    146.07 o 
 -14   0   4    49927.06    52215.02   1272.96 o 
 -12   0   4   136766.16   132965.05   2253.69 o 
 -10   0   4    95057.02    90697.70   2271.01 o 
  -8   0   4    30582.81    31778.87    586.97 o 
   6   0   4    65176.30    66441.59   2368.26 o 
   8   0   4   265981.56   262477.78   9066.67 o 
  10   0   4    69467.87    66336.68   1308.82 o 
  12   0   4    21561.64    20361.54    721.85 o 
  14   0   4    66671.06    65417.01   1188.35 o 
  16   0   4    41333.98    40683.50    784.96 o 
  18   0   4     1245.14     1508.10    136.91 o 
  20   0   4    10603.41    10554.32    298.09 o 
  22   0   4    14533.97    13692.85    350.67 o 
  24   0   4     2045.86     2077.11    186.71 o 
 -25   1   4       52.97       50.24    109.39 o 
 -23   1   4      158.81      221.51     83.14 o 
 -21   1   4     1579.84     1950.68    104.85 o 
 -19   1   4     3823.65     4006.94    131.94 o 
 -17   1   4      173.30      379.30     70.62 o 
 -15   1   4    10197.95    10530.05    196.82 o 
 -13   1   4     7061.64     7055.38    143.05 o 
 -11   1   4       99.08      169.28     45.59 o 
  -9   1   4     3634.32     3684.21     98.84 o 
  -7   1   4    15563.04    16980.11    385.09 o 
  -5   1   4       26.58       -3.27     30.83 o 
  -3   1   4    16445.31    17704.28    496.56 o 
  -1   1   4     9040.14     9283.03    349.24 o 
   1   1   4       45.25      -73.93     36.96 o 
   3   1   4    12582.00    14018.10    568.36 o 
   5   1   4     3113.49     3345.31    222.27 o 
   7   1   4     4916.43     5413.10    155.48 o 
   9   1   4    14340.98    13400.76    246.24 o 
  11   1   4    14392.26    13421.72    244.84 o 
  13   1   4     3980.53     4428.71    135.18 o 
  15   1   4      223.43      426.72     71.18 o 
  17   1   4     5262.07     5461.43    150.42 o 
  19   1   4     1465.52     2092.50    115.45 o 
  21   1   4      374.71      431.60     88.65 o 
  23   1   4      790.00     1014.05    100.98 o 
  25   1   4      710.88      679.81    128.13 o 
 -24   2   4     4237.42     4130.86    243.06 o 
 -22   2   4     1123.99     1008.57    121.04 o 
 -20   2   4    18239.97    17510.10    367.35 o 
 -18   2   4    14025.26    14178.56    278.50 o 
 -16   2   4       31.11        5.66     64.26 o 
 -14   2   4    17940.74    17764.30    270.29 o 
 -12   2   4    41768.71    40836.79    533.00 o 
 -10   2   4     8880.22     9110.11    153.20 o 
  -8   2   4    25052.48    25682.04    422.71 o 
  -6   2   4    77719.95    78066.88   1720.14 o 
  -4   2   4    44461.18    46645.14   1674.69 o 
  -2   2   4    10221.12    10571.51    347.54 o 
   0   2   4    14162.76    14151.01    369.08 o 
   6   2   4    27798.27    28304.42    861.97 o 
   8   2   4   123014.95   121424.38   1560.27 o 
  10   2   4    38613.02    38689.34    681.84 o 
  12   2   4     7494.89     7599.90    163.23 o 
  14   2   4    49038.73    49660.57    744.20 o 
  16   2   4    31969.25    31963.04    512.54 o 
  18   2   4      745.81     1056.76     96.74 o 
  20   2   4    12381.96    11764.48    236.76 o 
  22   2   4    17573.36    16170.34    326.29 o 
  24   2   4     2567.79     2558.75    175.92 o 
 -25   3   4     1940.18     2054.04    170.32 o 
 -23   3   4    15055.68    14367.18    394.24 o 
 -21   3   4     6838.75     7036.60    217.19 o 
 -19   3   4     1052.94     1247.50    107.88 o 
 -17   3   4    41850.52    40727.27    733.99 o 
 -15   3   4    44518.46    44302.70    731.01 o 
 -13   3   4      164.94      186.40     60.43 o 
 -11   3   4    25169.36    26340.44    645.48 o 
  -9   3   4    94154.90    92464.16   2325.83 o 
  -7   3   4    40678.95    40875.52    874.98 o 
  -5   3   4    12587.19    13307.61    332.26 o 
  -3   3   4   196724.67   185542.58   6302.73 o 
  -1   3   4   120666.72   119478.00   4169.71 o 
   1   3   4    24353.17    25537.01    926.26 o 
   5   3   4   100735.66    96639.51   3181.61 o 
   7   3   4    65713.63    66039.13    860.50 o 
   9   3   4     1607.10     1869.33     79.43 o 
  11   3   4    56693.61    55604.55    899.85 o 
  13   3   4    60994.51    59093.90    877.30 o 
  15   3   4     4692.44     4962.13    175.76 o 
  17   3   4    15799.81    16012.27    370.55 o 
  19   3   4    27648.30    28054.11    512.28 o 
  21   3   4     3664.79     3545.09    193.93 o 
  23   3   4     1305.74     1508.55    135.81 o 
  25   3   4     6174.87     5890.75    244.72 o 
 -24   4   4     1365.98     1490.43    156.06 o 
 -22   4   4       38.53      173.62     97.45 o 
 -20   4   4     1189.08     1245.57    109.04 o 
 -18   4   4     1520.66     1733.35    118.71 o 
 -16   4   4      244.36      456.15     83.37 o 
 -14   4   4      277.68      488.07     70.06 o 
 -12   4   4     7227.03     7573.96    176.09 o 
 -10   4   4    13300.52    13761.84    257.27 o 
  -8   4   4      384.09      479.38     44.56 o 
  -6   4   4    12821.32    12020.06    414.24 o 
  -4   4   4    37004.70    36833.12   1383.51 o 
  -2   4   4      175.42      243.73     55.06 o 
   0   4   4    18935.50    18117.77    444.42 o 
   2   4   4    34984.18    35731.10    913.66 o 
   4   4   4     5387.76     6010.63    108.89 o 
   6   4   4    13492.12    14138.72    326.72 o 
   8   4   4    19910.61    19647.42    453.55 o 
  10   4   4    11036.55    10551.15    219.09 o 
  12   4   4     2749.39     3057.88    111.22 o 
  14   4   4     8820.47     8751.37    199.19 o 
  16   4   4     1450.48     1718.64    148.56 o 
  18   4   4     1165.01     1584.62    168.64 o 
  20   4   4      269.09      357.70     99.26 o 
  22   4   4     1340.43     1774.38    213.98 o 
  24   4   4       49.13      263.06    108.34 o 
 -23   5   4    10563.91    10307.70    271.59 o 
 -21   5   4    10635.83    10105.91    246.89 o 
 -19   5   4      659.81      671.87     95.82 o 
 -17   5   4    24244.89    23843.55    432.72 o 
 -15   5   4    41808.90    41988.66    820.80 o 
 -13   5   4     3069.51     3552.05    143.79 o 
 -11   5   4    31488.45    31188.94    509.12 o 
  -9   5   4    72187.63    68666.90   1688.28 o 
  -7   5   4    60529.77    57187.73   1618.92 o 
  -5   5   4    10315.22    10490.81    452.61 o 
  -3   5   4   152225.31   150994.25   3716.63 o 
  -1   5   4   120174.02   110033.85   2757.27 o 
   1   5   4     5931.25     5869.51    159.65 o 
   3   5   4    96051.38    95205.12   1693.33 o 
   5   5   4   172431.47   166347.88   2846.06 o 
   7   5   4    23585.14    22882.01    592.77 o 
   9   5   4    18579.39    18275.53    426.70 o 
  11   5   4    82989.34    81454.30   1279.82 o 
  13   5   4    40190.53    40315.28    677.73 o 
  15   5   4       98.83      242.30     65.82 o 
  17   5   4    26609.03    26300.29    638.05 o 
  19   5   4    22979.80    22796.78    467.29 o 
  21   5   4     1549.91     2118.94    162.66 o 
  23   5   4     3380.43     3451.82    225.60 o 
 -22   6   4      201.77      239.68    127.06 o 
 -20   6   4     2011.83     2278.11    221.66 o 
 -18   6   4     1478.08     1264.65    176.87 o 
 -16   6   4        1.32      108.76     84.73 o 
 -14   6   4     2248.74     2443.91    160.29 o 
 -12   6   4     3901.17     4234.90    192.01 o 
 -10   6   4      162.58      250.55     75.50 o 
  -8   6   4     3283.91     3212.58    123.84 o 
  -6   6   4     9243.67     9078.22    269.40 o 
  -4   6   4     1084.63     1239.10     76.11 o 
  -2   6   4     2068.87     2192.91    125.61 o 
   0   6   4     7574.55     7036.65    189.21 o 
   2   6   4     7909.43     8184.67    273.80 o 
   4   6   4     1348.37     1659.21     78.58 o 
   6   6   4     8647.17     8535.29    188.87 o 
   8   6   4     5647.33     5767.92    247.12 o 
  10   6   4     1001.58     1527.29    157.31 o 
  12   6   4      352.40      538.42     76.58 o 
  14   6   4     5046.51     5099.04    167.82 o 
  16   6   4     4444.05     4935.29    192.42 o 
  18   6   4      438.85      401.88    117.43 o 
  20   6   4      798.94     1153.98    180.34 o 
  22   6   4     1993.28     2383.72    214.37 o 
 -21   7   4     4106.96     4109.81    369.78 o 
 -19   7   4      229.12      472.44    291.47 o 
 -17   7   4     8035.96     9247.61    317.21 o 
 -15   7   4    20649.79    21440.23    629.73 o 
 -13   7   4     1812.12     2014.86    144.40 o 
 -11   7   4    10534.31    11102.75    305.04 o 
  -9   7   4    34511.11    33999.52    730.64 o 
  -7   7   4    22051.81    21784.20    417.86 o 
  -5   7   4     1290.71     1379.65    104.73 o 
  -3   7   4    48847.40    48088.16   1022.24 o 
  -1   7   4    37841.47    37736.08    808.46 o 
   1   7   4       40.20      309.74     76.15 o 
   3   7   4    42648.58    42144.33    774.75 o 
   5   7   4    52565.82    50825.45    934.33 o 
   7   7   4     9625.67     9538.12    230.69 o 
   9   7   4    16206.41    15744.26    328.18 o 
  11   7   4    37573.84    36888.14    699.19 o 
  13   7   4     9659.80    10144.07    348.89 o 
  15   7   4      806.68      987.81    119.68 o 
  17   7   4    16428.22    15946.82    446.87 o 
  19   7   4    11523.85    11040.98    315.23 o 
  21   7   4      161.21      142.33    231.03 o 
 -20   8   4     8278.91     8349.42    469.20 o 
 -18   8   4     9255.13     9737.52    323.93 o 
 -16   8   4      377.62      768.93    127.02 o 
 -14   8   4    17025.93    17030.75    437.20 o 
 -12   8   4    37721.88    38879.92    842.90 o 
 -10   8   4    10460.97    10473.87    282.66 o 
  -8   8   4     7490.25     6979.85    177.58 o 
  -6   8   4    69534.02    65548.05   1392.28 o 
  -4   8   4    49929.24    47871.23   1027.39 o 
  -2   8   4       45.72      233.87     72.99 o 
   0   8   4    51302.52    49956.69   1058.12 o 
   2   8   4    77648.27    73368.70   1528.83 o 
   4   8   4    11450.15    10784.78    295.60 o 
   6   8   4    18226.83    18498.91    382.45 o 
   8   8   4    50581.41    49889.64   1081.68 o 
  10   8   4    19887.70    19890.12    497.86 o 
  12   8   4     1210.27     1686.07    115.26 o 
  14   8   4    12304.96    13066.08    320.27 o 
  16   8   4    13641.64    14071.51    350.68 o 
  18   8   4     1374.62     1509.55    171.49 o 
  20   8   4     2765.63     2641.17    316.26 o 
 -19   9   4      202.49      412.96    151.78 o 
 -17   9   4     3938.93     4538.54    275.89 o 
 -15   9   4     2796.69     3655.56    193.82 o 
 -13   9   4      129.55      139.09     98.28 o 
 -11   9   4     3582.53     3766.23    192.00 o 
  -9   9   4    10335.44    10483.38    389.15 o 
  -7   9   4     1565.14     1756.56    188.87 o 
  -5   9   4      120.37      263.28     90.25 o 
  -3   9   4     4762.52     5143.28    206.78 o 
  -1   9   4     4524.61     4541.56    167.97 o 
   1   9   4     2102.81     2404.76    125.40 o 
   3   9   4     1413.01     1806.61     95.77 o 
   5   9   4     4211.84     4479.67    227.92 o 
   7   9   4     8686.27     8750.45    229.40 o 
   9   9   4     1391.43     1636.17    132.69 o 
  11   9   4     2606.75     3208.41    187.42 o 
  13   9   4     4383.88     4828.36    317.11 o 
  15   9   4     1459.50     1673.82    131.73 o 
  17   9   4      577.27     1004.41    146.65 o 
  19   9   4     1735.87     2389.79    218.24 o 
 -18  10   4     8177.45     8792.89    412.53 o 
 -16  10   4      212.97      260.74    112.65 o 
 -14  10   4    10481.38    10290.07    520.28 o 
 -12  10   4    21326.21    21946.06    689.03 o 
 -10  10   4     4100.42     4307.53    282.22 o 
  -8  10   4     7463.63     7293.38    315.21 o 
  -6  10   4    24667.34    25056.70    589.94 o 
  -4  10   4     9064.69     9564.68    277.45 o 
  -2  10   4       36.97       80.46    107.34 o 
   0  10   4    17022.60    16615.93    403.96 o 
   2  10   4    31405.06    30933.69    687.45 o 
   4  10   4     1164.64     1163.87     89.74 o 
   6  10   4     7750.69     7714.88    210.22 o 
   8  10   4    26535.57    25617.77    600.64 o 
  10  10   4    11675.62    11196.06    332.94 o 
  12  10   4      445.47      368.89    127.23 o 
  14  10   4    12578.77    12187.82    381.06 o 
  16  10   4    12829.55    13475.22    526.34 o 
  18  10   4      687.83      828.06    285.42 o 
 -15  11   4     1915.98     1717.89    313.86 o 
 -13  11   4      692.90      558.42    172.82 o 
 -11  11   4     3807.38     4009.71    267.24 o 
  -9  11   4     5661.01     5536.58    286.04 o 
  -7  11   4     1581.00     1784.90    177.36 o 
  -5  11   4     1407.04     1518.27    159.00 o 
  -3  11   4     5154.55     5342.69    204.17 o 
  -1  11   4     5938.73     5687.43    201.19 o 
   1  11   4      422.71      566.70    139.55 o 
   3  11   4     1694.02     1855.66    172.96 o 
   5  11   4     3936.58     3955.46    148.23 o 
   7  11   4     6106.98     6267.33    363.34 o 
   9  11   4      426.29      745.55    171.56 o 
  11  11   4     2378.52     3365.43    197.63 o 
  13  11   4     5475.55     6847.03    457.08 o 
  15  11   4     1040.51     1682.26    217.84 o 
 -14  12   4     3722.65     4487.01    428.23 o 
 -12  12   4    16261.59    16492.80    795.48 o 
 -10  12   4     6365.10     6428.80    365.83 o 
  -8  12   4     2575.95     3233.17    532.69 o 
  -6  12   4    23889.25    23580.58   1177.14 o 
  -4  12   4    16405.53    16581.16    568.05 o 
  -2  12   4       23.01      123.08    110.22 o 
   0  12   4    22241.84    23236.08    663.64 o 
   2  12   4    23826.34    24010.16    561.01 o 
   4  12   4      926.21      970.23     97.57 o 
   6  12   4     9351.96     9546.54    246.99 o 
   8  12   4    14044.44    13748.75    372.52 o 
  10  12   4     5485.17     5604.09    232.89 o 
  12  12   4      544.50      837.68    175.99 o 
  14  12   4     7438.02     7548.52   1075.22 o 
 -11  13   4     3015.32     3138.40    341.76 o 
  -9  13   4    11561.33    12967.57    637.39 o 
  -7  13   4     5949.78     6444.02    402.27 o 
  -5  13   4      854.57     1135.40    166.45 o 
  -3  13   4    11179.20    10847.39    373.01 o 
  -1  13   4    10281.15    10617.30    364.45 o 
   1  13   4       23.78      139.77    125.84 o 
   3  13   4    11662.28    11787.43    311.44 o 
   5  13   4    11646.11    11485.19    315.80 o 
   7  13   4      671.59      873.10    148.25 o 
   9  13   4     1925.76     2344.62    236.69 o 
  11  13   4     7734.95     7834.31    704.39 o 
  -6  14   4      211.02      425.35    170.59 o 
  -4  14   4      522.61      679.66    163.28 o 
  -2  14   4       11.88      292.04    135.42 o 
   0  14   4      510.86      587.21    141.70 o 
   2  14   4     1290.32     1362.83    163.26 o 
   4  14   4       39.13      234.33    139.07 o 
   6  14   4      377.15      866.80    210.73 o 
 -25   1   5     1957.06     1731.94    146.99 o 
 -23   1   5     3352.36     3332.50    151.28 o 
 -21   1   5    23567.91    23372.82    353.16 o 
 -19   1   5    16601.08    16199.07    342.97 o 
 -17   1   5      623.78      878.17     78.40 o 
 -15   1   5    57960.95    58458.95    754.23 o 
 -13   1   5    72809.92    70319.10    871.90 o 
 -11   1   5     5505.68     5064.00    141.95 o 
  -9   1   5    71185.10    72487.38    897.58 o 
  -7   1   5   122823.44   116037.26   2675.34 o 
  -5   1   5   100256.54   104090.80   2094.52 o 
  -3   1   5     4360.98     4837.90    120.65 o 
   1   1   5    75249.64    71044.82   2497.19 o 
   3   1   5      276.25      252.89    102.52 o 
   5   1   5    88458.05    93130.20   3261.38 o 
   7   1   5   165435.83   163886.30   2798.30 o 
   9   1   5    56768.05    55878.36    817.99 o 
  11   1   5    10342.87    10249.71    190.24 o 
  13   1   5    69774.60    68696.03    920.57 o 
  15   1   5    35528.83    35953.41    521.43 o 
  17   1   5       45.08      151.08     70.90 o 
  19   1   5    18594.88    17406.58    309.49 o 
  21   1   5    21382.09    20119.17    374.57 o 
  23   1   5     2466.47     2584.32    127.52 o 
  25   1   5     2593.55     2673.57    171.41 o 
 -24   2   5     5607.76     5720.69    270.45 o 
 -22   2   5     1866.32     2037.58    141.56 o 
 -20   2   5      387.69      516.43    105.32 o 
 -18   2   5    10028.79    10058.77    220.94 o 
 -16   2   5     7197.89     7048.72    164.84 o 
 -14   2   5       10.70       11.99     51.63 o 
 -12   2   5    19936.11    19512.07    361.58 o 
 -10   2   5    25600.95    25073.28    393.19 o 
  -8   2   5     4030.03     4138.80    110.66 o 
  -6   2   5      598.16      570.09     46.04 o 
  -4   2   5    45601.79    46748.36   1677.95 o 
  -2   2   5    22897.86    22985.34   1139.20 o 
   0   2   5     5244.71     5494.05    160.17 o 
   2   2   5    65530.28    68877.09   1742.42 o 
   6   2   5    11111.42    12427.74    226.07 o 
   8   2   5    32142.82    33073.19    501.02 o 
  10   2   5    47246.64    47026.40    654.48 o 
  12   2   5    14921.63    14861.22    238.49 o 
  14   2   5      951.76     1032.72     96.16 o 
  16   2   5    24575.89    24342.52    411.86 o 
  18   2   5    12807.72    12864.40    263.45 o 
  20   2   5      757.52     1062.41     98.33 o 
  22   2   5     6487.77     5970.68    225.02 o 
  24   2   5     7613.71     7381.02    249.36 o 
 -25   3   5     1667.57     1761.73    166.38 o 
 -23   3   5       42.47      178.22    110.69 o 
 -21   3   5     4978.63     5086.26    257.60 o 
 -19   3   5    12389.84    12526.35    266.34 o 
 -17   3   5     1515.85     1552.01    106.96 o 
 -15   3   5    17058.64    16614.35    328.61 o 
 -13   3   5    22428.51    23391.95    550.49 o 
 -11   3   5     8150.57     8420.99    223.29 o 
  -9   3   5    15567.71    15484.96    456.43 o 
  -7   3   5    52882.21    52222.45    827.79 o 
  -5   3   5    23174.79    23586.61    374.93 o 
  -3   3   5     8481.99     8447.83    217.37 o 
  -1   3   5    83846.48    83689.27   2079.57 o 
   1   3   5    63402.31    59025.34   2083.23 o 
   5   3   5    38372.21    36180.21    652.78 o 
   7   3   5    24934.63    23200.67    356.22 o 
   9   3   5     3959.62     3924.38    104.35 o 
  11   3   5    14108.32    12885.18    217.79 o 
  13   3   5    16779.61    16690.92    273.89 o 
  15   3   5    12531.18    12212.04    367.45 o 
  17   3   5     2647.22     3225.40    168.68 o 
  19   3   5     8436.41     8583.99    268.49 o 
  21   3   5     4746.34     4798.30    176.86 o 
  23   3   5       73.40      301.54    110.58 o 
  25   3   5     1057.93     1287.75    154.48 o 
 -24   4   5    10102.40     9721.80    529.69 o 
 -22   4   5     4385.69     4543.16    223.19 o 
 -20   4   5      692.54      793.42    119.67 o 
 -18   4   5    30940.83    29979.84    492.20 o 
 -16   4   5    50745.95    48301.16    792.09 o 
 -14   4   5      623.03      840.15     76.29 o 
 -12   4   5    43082.78    44999.22    670.29 o 
 -10   4   5   183483.58   178186.78   3008.39 o 
  -8   4   5    61389.67    60044.91    851.82 o 
  -6   4   5    34376.51    34975.88    623.83 o 
  -4   4   5   242854.44   225690.38   5636.70 o 
  -2   4   5   169370.95   157831.19   5535.83 o 
   0   4   5      213.11      340.51     56.67 o 
   2   4   5   125293.70   123955.25   2436.04 o 
   4   4   5   295073.97   282670.94   6591.25 o 
   6   4   5    34777.27    34615.01    611.58 o 
   8   4   5    43784.16    42410.00   1025.22 o 
  10   4   5   104407.69   100787.29   1727.90 o 
  12   4   5    28611.80    28973.38    459.02 o 
  14   4   5      148.65      448.91     72.29 o 
  16   4   5    26992.91    27205.67    491.19 o 
  18   4   5    20943.04    21048.52    603.02 o 
  20   4   5      990.00     1121.28    115.50 o 
  22   4   5     3825.08     4339.34    288.15 o 
  24   4   5     7955.48     7626.69    292.36 o 
 -23   5   5     1029.92     1076.99    131.81 o 
 -21   5   5      815.54      987.85    106.99 o 
 -19   5   5       67.15       80.87     83.70 o 
 -17   5   5     1215.07     1343.45    111.53 o 
 -15   5   5     2135.30     2383.07    112.59 o 
 -13   5   5     2135.84     2140.49     97.94 o 
 -11   5   5     1441.52     1640.58     76.93 o 
  -9   5   5     9589.26     9690.91    265.85 o 
  -7   5   5       37.72       84.97    106.92 o 
  -5   5   5      372.48      440.54     59.55 o 
  -3   5   5       16.01      101.87     46.66 o 
  -1   5   5       30.24      140.25     35.15 o 
   1   5   5     2561.10     2796.96    161.27 o 
   3   5   5     5394.60     5566.98    197.82 o 
   5   5   5     2180.45     2578.54    113.19 o 
   7   5   5      236.54      587.81    163.19 o 
   9   5   5     7879.77     8040.30    181.20 o 
  11   5   5     3813.88     3983.33    168.72 o 
  13   5   5      314.82      717.56     86.44 o 
  15   5   5     2751.79     3510.88    153.71 o 
  17   5   5     4110.73     4493.08    215.50 o 
  19   5   5       95.01      547.23    194.31 o 
  21   5   5      401.36      707.36    130.61 o 
  23   5   5      319.69      421.09    141.10 o 
 -22   6   5     4060.39     4355.76    377.48 o 
 -20   6   5     1159.17      904.34    193.98 o 
 -18   6   5    18438.13    18047.59    581.24 o 
 -16   6   5    18705.20    19836.46    507.74 o 
 -14   6   5      469.57      538.67    108.14 o 
 -12   6   5    22406.30    22617.01    531.91 o 
 -10   6   5    32081.77    31927.58    697.92 o 
  -8   6   5     4132.38     4189.25    158.59 o 
  -6   6   5    23584.60    23222.09    645.72 o 
  -4   6   5    42243.19    42070.46   1014.76 o 
  -2   6   5    37777.56    38530.27   1407.77 o 
   0   6   5     1161.53     1000.98     79.27 o 
   2   6   5    43240.64    43771.14    924.10 o 
   4   6   5    53599.99    53600.27    976.16 o 
   6   6   5     8576.54     9186.66    253.08 o 
   8   6   5    17692.78    17950.90    358.20 o 
  10   6   5    52152.86    52482.21    959.00 o 
  12   6   5    29329.11    29536.18    572.14 o 
  14   6   5      540.39      847.57    131.33 o 
  16   6   5    33982.48    33847.70    772.58 o 
  18   6   5    28228.81    28532.82    728.85 o 
  20   6   5      224.06      355.28    138.30 o 
  22   6   5     8168.34     8196.48    339.33 o 
 -21   7   5     5828.71     5357.53    406.98 o 
 -19   7   5     4124.36     4522.83    287.02 o 
 -17   7   5     4492.69     4968.53    243.18 o 
 -15   7   5    16482.82    16132.22    428.01 o 
 -13   7   5    13938.04    14666.31    386.88 o 
 -11   7   5      195.09      249.28     84.18 o 
  -9   7   5    17983.63    17865.71    420.28 o 
  -7   7   5    41974.34    40694.61    738.39 o 
  -5   7   5    13524.24    13524.98    273.78 o 
  -3   7   5     3775.53     3673.84    143.01 o 
  -1   7   5    27363.99    26515.20    584.32 o 
   1   7   5    31674.52    30409.96    660.71 o 
   3   7   5     6655.96     6637.10    252.08 o 
   5   7   5     3173.05     3396.23    156.72 o 
   7   7   5    50482.25    48231.46   1038.03 o 
   9   7   5    28022.05    27161.76    519.17 o 
  11   7   5       85.14      268.67    118.54 o 
  13   7   5    14851.80    15521.07    358.02 o 
  15   7   5    14801.00    14343.75    354.12 o 
  17   7   5     2928.49     3121.51    210.94 o 
  19   7   5     3783.98     4076.46    202.26 o 
  21   7   5     7798.92     7356.74    478.98 o 
 -20   8   5       99.04      -29.87    192.77 o 
 -18   8   5     4394.11     4751.07    361.45 o 
 -16   8   5     8371.38     8900.10    298.04 o 
 -14   8   5     3411.46     3924.38    308.90 o 
 -12   8   5     2845.06     2887.69    161.62 o 
 -10   8   5    28676.01    27722.92    613.90 o 
  -8   8   5     6784.66     6571.55    199.52 o 
  -6   8   5     1745.95     1905.34    128.16 o 
  -4   8   5    38903.68    37873.88    827.13 o 
  -2   8   5    26221.54    26159.04    586.41 o 
   0   8   5      230.08      570.76     76.02 o 
   2   8   5    17692.02    17936.04    418.36 o 
   4   8   5    39266.12    38390.24    718.39 o 
   6   8   5      867.08     1046.02     87.37 o 
   8   8   5     9479.98     9681.69    279.48 o 
  10   8   5    17399.07    17869.30    457.42 o 
  12   8   5     4142.29     4432.15    168.17 o 
  14   8   5     1354.52     1655.04    130.95 o 
  16   8   5     7905.20     8204.21    257.47 o 
  18   8   5     1850.34     2115.29    186.01 o 
  20   8   5       98.35      255.41    231.08 o 
 -19   9   5     6514.65     6732.68    312.23 o 
 -17   9   5        9.76      174.77    119.62 o 
 -15   9   5    11430.79    11208.25    329.94 o 
 -13   9   5    24507.24    24189.75    621.09 o 
 -11   9   5     6464.88     6728.19    215.55 o 
  -9   9   5    11222.94    10250.84    414.51 o 
  -7   9   5    48980.46    47591.50   1300.20 o 
  -5   9   5    30318.43    29732.16    673.91 o 
  -3   9   5     3179.12     3016.27    149.42 o 
  -1   9   5    68245.09    65310.95   1374.01 o 
   1   9   5    45484.52    43935.95    944.75 o 
   3   9   5      349.42      328.95     66.29 o 
   5   9   5    24168.10    23749.26    472.93 o 
   7   9   5    49502.94    47370.79    893.15 o 
   9   9   5     6883.36     6508.36    232.17 o 
  11   9   5     9268.34     9523.41    306.38 o 
  13   9   5    25622.90    26884.72    664.03 o 
  15   9   5    11591.95    11642.01    295.85 o 
  17   9   5      328.86      544.87    136.79 o 
  19   9   5     5498.44     6061.03    305.48 o 
 -18  10   5        9.32       34.96    133.65 o 
 -16  10   5       50.95      125.05    122.53 o 
 -14  10   5       52.70       67.36    149.70 o 
 -12  10   5      254.75      570.20    163.57 o 
 -10  10   5      241.35      260.08    144.21 o 
  -8  10   5       43.73      126.77    120.23 o 
  -6  10   5        3.47      189.34    116.38 o 
  -4  10   5       66.76      212.45     89.97 o 
  -2  10   5       55.81      169.62     81.92 o 
   0  10   5      527.29      560.65     88.19 o 
   2  10   5       30.14       82.51     76.70 o 
   4  10   5        3.13       84.93     84.02 o 
   6  10   5       14.61      116.69     77.75 o 
   8  10   5      137.91      322.89     92.04 o 
  10  10   5        0.73      227.24    109.69 o 
  12  10   5      122.51      459.73    168.76 o 
  14  10   5       42.44      135.12    265.58 o 
  16  10   5      398.25      763.60    160.56 o 
  18  10   5        4.25      383.57    272.50 o 
 -15  11   5     5519.22     6047.15    480.17 o 
 -13  11   5    12430.40    12894.56    482.79 o 
 -11  11   5     2800.80     2887.87    235.67 o 
  -9  11   5     6080.17     6516.18    301.50 o 
  -7  11   5    22906.97    22076.86    662.31 o 
  -5  11   5     9911.18    10171.71    368.02 o 
  -3  11   5     1917.00     2070.43    168.92 o 
  -1  11   5    28818.22    28852.06    799.99 o 
   1  11   5    21754.18    22754.82    531.61 o 
   3  11   5     1098.54     1266.61    103.21 o 
   5  11   5    16406.34    16274.74    355.39 o 
   7  11   5    27214.43    27248.89    633.11 o 
   9  11   5     3193.83     3808.93    194.08 o 
  11  11   5     5139.05     5351.42    233.91 o 
  13  11   5    20113.57    19673.44    845.54 o 
  15  11   5     6888.30     7000.10    810.36 o 
 -14  12   5       35.59     -223.94    218.68 o 
 -12  12   5     4469.99     4259.10    398.28 o 
 -10  12   5     7400.76     7623.87    470.88 o 
  -8  12   5     1622.01     1835.57    192.92 o 
  -6  12   5     2493.01     2648.99    202.67 o 
  -4  12   5    13011.99    12897.08    724.73 o 
  -2  12   5     8858.33     8996.40    329.02 o 
   0  12   5        6.65      258.22    221.48 o 
   2  12   5     7927.32     8260.86    394.68 o 
   4  12   5    11596.32    11361.19    275.89 o 
   6  12   5     1606.36     1853.43    123.55 o 
   8  12   5     3787.14     4010.96    193.08 o 
  10  12   5     4888.63     5356.35    228.48 o 
  12  12   5     2752.06     3754.33    669.87 o 
  14  12   5        2.52      198.02    285.22 o 
 -11  13   5      814.18     1491.99    277.34 o 
  -9  13   5     2222.95     2906.06    307.30 o 
  -7  13   5     7895.64     8815.94    471.91 o 
  -5  13   5     2810.13     3304.23    222.13 o 
  -3  13   5       68.19      277.70    124.43 o 
  -1  13   5     5603.61     5616.71    251.09 o 
   1  13   5     8226.36     8910.29    364.66 o 
   3  13   5      617.51      901.95    106.13 o 
   5  13   5     1333.01     1705.64    135.76 o 
   7  13   5     6172.35     6295.47    233.18 o 
   9  13   5     2837.49     4138.86    293.40 o 
  11  13   5      406.75      591.66    158.51 o 
  -6  14   5     2157.63     2216.23    247.65 o 
  -4  14   5     8099.29     8978.99    439.35 o 
  -2  14   5     5344.99     5670.82    320.45 o 
   0  14   5       26.75      116.94    125.01 o 
   2  14   5     8399.14     8035.23    384.23 o 
   4  14   5     8092.38     9961.71    477.64 o 
   6  14   5      519.20      659.93    121.00 o 
 -24   0   6     4627.05     4390.12    236.22 o 
 -22   0   6    26342.61    25872.27    541.80 o 
 -20   0   6    11182.25    10130.30    285.11 o 
 -18   0   6      320.19      370.51    104.72 o 
 -16   0   6    73268.84    73837.98   1327.61 o 
 -14   0   6   115891.79   114416.48   1999.23 o 
 -12   0   6     5667.17     5353.90    209.09 o 
 -10   0   6   121649.32   122756.88   2114.94 o 
  -8   0   6   251069.09   240828.84   4076.04 o 
  -6   0   6   114705.32   118191.87   2923.35 o 
  -4   0   6    56370.00    59922.92   1493.90 o 
   2   0   6    11397.28    13441.55    536.27 o 
   4   0   6   252397.67   253682.03   8715.72 o 
   6   0   6   166308.25   166813.47   5787.91 o 
   8   0   6    45119.96    47495.16   1760.17 o 
  10   0   6    39609.91    39262.68    811.97 o 
  12   0   6    93658.80    92392.60   1553.01 o 
  14   0   6    26727.65    26644.88    638.73 o 
  16   0   6     2405.91     2723.15    167.61 o 
  18   0   6    21822.17    21402.54    473.55 o 
  20   0   6    19806.45    18612.70    431.32 o 
  22   0   6     1568.25     1972.14    208.77 o 
  24   0   6     3076.79     3106.58    286.40 o 
 -25   1   6      541.97      842.85    127.27 o 
 -23   1   6      719.24      943.14    106.65 o 
 -21   1   6       19.00      164.51     76.11 o 
 -19   1   6      687.22      914.22     84.75 o 
 -17   1   6     3589.74     3988.01    126.21 o 
 -15   1   6      866.95     1134.32     77.83 o 
 -13   1   6      484.44      761.39     59.56 o 
 -11   1   6    11865.46    11832.40    181.20 o 
  -9   1   6     2916.95     3263.51    111.94 o 
  -7   1   6    13379.49    14859.69    241.97 o 
  -5   1   6    31665.90    34673.08    630.78 o 
  -3   1   6     1511.64     1771.91     78.71 o 
  -1   1   6     6470.46     6671.78    175.79 o 
   1   1   6    62141.67    60135.05   2123.07 o 
   5   1   6     2560.55     2620.18    152.17 o 
   7   1   6    22178.46    21572.27    373.48 o 
   9   1   6    13222.88    13682.26    311.08 o 
  11   1   6       65.91      260.90     49.87 o 
  13   1   6    16885.01    15945.81    252.97 o 
  15   1   6     7136.52     7542.58    180.24 o 
  17   1   6      171.27      544.12     92.50 o 
  19   1   6      183.52      333.24     85.64 o 
  21   1   6     2248.35     2333.70    122.51 o 
  23   1   6      419.62      881.05    100.33 o 
  25   1   6       60.92      241.85    121.74 o 
 -24   2   6     3665.89     3742.17    191.24 o 
 -22   2   6    11769.00    11982.83    288.10 o 
 -20   2   6     4293.06     4439.13    182.30 o 
 -18   2   6     1336.21     1423.08     98.55 o 
 -16   2   6    20493.62    20528.65    329.50 o 
 -14   2   6    26701.45    26164.86    364.91 o 
 -12   2   6      466.30      512.65     51.43 o 
 -10   2   6    25138.13    25281.52    338.24 o 
  -8   2   6    57581.39    57575.03    890.85 o 
  -6   2   6     2996.59     2810.88     79.01 o 
  -4   2   6    25953.74    26586.52    981.35 o 
  -2   2   6   147287.80   146214.09   5108.10 o 
   0   2   6     2016.24     2245.45     81.68 o 
   2   2   6      856.10     1132.28    151.74 o 
   4   2   6    46294.45    45904.19   1059.87 o 
   6   2   6    90288.88    90364.05   1500.13 o 
   8   2   6     5003.00     5368.35    289.74 o 
  10   2   6    27098.32    26671.65    391.37 o 
  12   2   6    64061.62    62913.03    754.35 o 
  14   2   6    18743.65    18609.56    332.56 o 
  16   2   6      480.39      631.58     86.35 o 
  18   2   6    25711.24    24924.80    423.90 o 
  20   2   6    22050.30    20543.65    428.56 o 
  22   2   6      365.34      420.55    105.47 o 
  24   2   6     6253.39     6078.55    283.06 o 
 -25   3   6     6780.56     6691.05    257.85 o 
 -23   3   6     1179.03     1210.57    158.25 o 
 -21   3   6     6349.29     6338.26    227.09 o 
 -19   3   6    30067.42    30083.24    497.50 o 
 -17   3   6    12802.13    12503.60    259.15 o 
 -15   3   6      956.10     1279.16     92.83 o 
 -13   3   6    59087.85    59960.82    879.24 o 
 -11   3   6    41056.29    41535.96    876.76 o 
  -9   3   6     2583.81     2607.83    147.53 o 
  -7   3   6    50958.41    52926.16    839.62 o 
  -5   3   6   153366.38   153689.03   2299.55 o 
  -3   3   6    50351.24    49636.50   1461.31 o 
  -1   3   6     7853.85     8228.04    183.96 o 
   1   3   6   124612.00   124876.80   3091.56 o 
   3   3   6   118889.67   117705.17   4205.93 o 
   5   3   6     4744.79     4458.61    107.09 o 
   7   3   6    26047.50    26501.44    401.39 o 
   9   3   6   107525.15   106451.44   1220.36 o 
  11   3   6    34933.73    35027.24    498.33 o 
  13   3   6     5551.28     5873.59    143.59 o 
  15   3   6    36011.61    36843.88    619.30 o 
  17   3   6    30899.81    30073.01    598.46 o 
  19   3   6      808.55     1108.24    129.67 o 
  21   3   6     9477.58     9251.94    269.62 o 
  23   3   6    11299.80    10807.70    310.26 o 
  25   3   6      823.78      755.69    143.35 o 
 -24   4   6      113.96      179.55    122.23 o 
 -22   4   6     1563.97     1662.47    126.34 o 
 -20   4   6     1061.68     1012.31    129.36 o 
 -18   4   6       31.07      106.63     80.50 o 
 -16   4   6     1785.82     1947.29    114.72 o 
 -14   4   6    10078.62    10455.87    216.26 o 
 -12   4   6     1607.34     2088.35    115.55 o 
 -10   4   6     5082.30     5407.11    170.76 o 
  -8   4   6    22032.41    21745.20    334.85 o 
  -6   4   6    18686.98    18620.88    351.54 o 
  -4   4   6     5599.59     5853.89    161.00 o 
  -2   4   6    21265.64    20641.67    744.14 o 
   0   4   6    12276.79    11923.85    260.46 o 
   2   4   6      517.47      511.08     50.84 o 
   4   4   6    19672.80    19756.10    404.64 o 
   6   4   6    22346.19    22814.30    514.08 o 
   8   4   6      356.10      609.99     70.30 o 
  10   4   6     5510.59     5877.23    152.89 o 
  12   4   6     1954.54     2119.87     96.17 o 
  14   4   6      165.05      352.88     71.88 o 
  16   4   6      348.07      609.91     92.64 o 
  18   4   6     1372.07     1638.21    133.76 o 
  20   4   6      789.40     1079.24    127.22 o 
  22   4   6       10.92       56.22     94.92 o 
  24   4   6      213.40      322.69    109.88 o 
 -23   5   6     3334.74     3473.52    270.80 o 
 -21   5   6     3550.37     3829.65    296.17 o 
 -19   5   6    22070.56    21615.60    407.69 o 
 -17   5   6    21979.29    21413.38    397.55 o 
 -15   5   6       76.61       83.02     63.30 o 
 -13   5   6    32859.87    32540.71    542.90 o 
 -11   5   6    89499.31    87778.40   1537.82 o 
  -9   5   6    18680.01    18329.78    429.83 o 
  -7   5   6    27557.26    26790.26   1133.13 o 
  -5   5   6   168206.66   155134.03   3894.52 o 
  -3   5   6    94449.99    96221.73   3042.63 o 
  -1   5   6    15470.53    16754.90    560.21 o 
   1   5   6   113088.81   111201.62   2179.89 o 
   3   5   6   144989.11   143260.53   2460.13 o 
   5   5   6     2467.65     2394.16    100.25 o 
   7   5   6    63333.41    62211.26   1260.32 o 
   9   5   6    89046.63    88131.34   1367.73 o 
  11   5   6    19387.65    18626.20    348.95 o 
  13   5   6    14569.84    15326.43    323.45 o 
  15   5   6    38511.72    38853.82    668.07 o 
  17   5   6    14631.13    15167.64    363.64 o 
  19   5   6        0.59       31.89    128.98 o 
  21   5   6     8530.94     8350.87    268.44 o 
  23   5   6    10166.37    10495.31    462.41 o 
 -22   6   6     1003.96     1057.72    142.07 o 
 -20   6   6      812.45      869.43    134.44 o 
 -18   6   6      112.48      121.17    139.25 o 
 -16   6   6     2400.71     2775.94    142.13 o 
 -14   6   6     4758.83     5088.72    221.10 o 
 -12   6   6       83.49      121.71     82.05 o 
 -10   6   6     2096.17     2143.25    127.91 o 
  -8   6   6      638.16      891.32     85.09 o 
  -6   6   6     6321.23     6442.10    365.61 o 
  -4   6   6     1251.85     1285.00    110.10 o 
  -2   6   6    11932.30    11765.90    340.97 o 
   0   6   6     9413.96     8837.84    270.42 o 
   2   6   6        0.51       46.57     44.71 o 
   4   6   6     4301.84     3946.93    141.97 o 
   6   6   6     7707.64     7929.41    207.38 o 
   8   6   6      101.72      284.10     90.97 o 
  10   6   6     2453.60     2748.98    113.83 o 
  12   6   6     7124.38     7323.47    188.00 o 
  14   6   6     3576.71     4327.39    208.34 o 
  16   6   6      142.77      411.97     99.14 o 
  18   6   6     2248.78     2635.54    163.62 o 
  20   6   6     2064.83     2888.56    197.10 o 
  22   6   6       17.85      265.04    192.96 o 
 -21   7   6      442.56      206.90    207.09 o 
 -19   7   6     8292.89     8463.64    368.61 o 
 -17   7   6     9129.31     9950.26    562.66 o 
 -15   7   6      428.46      606.57    119.61 o 
 -13   7   6    11273.62    12028.56    394.61 o 
 -11   7   6    36822.79    36807.57    798.24 o 
  -9   7   6    13254.57    12717.85    321.82 o 
  -7   7   6    15217.98    14993.89    353.80 o 
  -5   7   6    52752.15    52833.20    937.19 o 
  -3   7   6    24566.08    25281.85    566.26 o 
  -1   7   6     3634.15     3738.17    140.78 o 
   1   7   6    65807.04    65624.58   1369.07 o 
   3   7   6    54859.72    54037.29    983.90 o 
   5   7   6      666.87      762.77     71.89 o 
   7   7   6    29249.08    27746.69    546.40 o 
   9   7   6    41927.11    41228.17    756.89 o 
  11   7   6     6620.86     7093.27    213.54 o 
  13   7   6    10386.76    10350.77    275.35 o 
  15   7   6    18794.41    18220.52    627.11 o 
  17   7   6     6526.83     6968.66    306.52 o 
  19   7   6      421.12      550.53    129.76 o 
  21   7   6     5508.57     5892.57    331.59 o 
 -20   8   6     3115.07     4120.60    348.16 o 
 -18   8   6     1300.87     1479.31    158.36 o 
 -16   8   6    17426.17    18002.02    767.16 o 
 -14   8   6    27103.13    27909.87    825.43 o 
 -12   8   6      378.12      520.50    100.09 o 
 -10   8   6    27179.04    26800.71    596.54 o 
  -8   8   6    46539.68    44570.89    927.23 o 
  -6   8   6    25079.10    24170.43    563.21 o 
  -4   8   6     6666.15     6764.02    211.63 o 
  -2   8   6    75146.35    72612.88   1517.86 o 
   0   8   6    67980.65    65788.76   1377.85 o 
   2   8   6       53.66      232.21     71.38 o 
   4   8   6    47968.33    46210.60    854.48 o 
   6   8   6    49439.76    46993.61    877.97 o 
   8   8   6     5246.64     5075.97    193.01 o 
  10   8   6     6944.08     7351.91    252.42 o 
  12   8   6    25263.31    26970.46    535.92 o 
  14   8   6    10416.08    10838.45    284.22 o 
  16   8   6      444.17      676.35    122.65 o 
  18   8   6     6308.20     6800.79    347.34 o 
  20   8   6     5918.46     5467.24    407.12 o 
 -19   9   6     2691.92     2703.72    270.10 o 
 -17   9   6     1192.91     1610.18    155.04 o 
 -15   9   6      493.60      639.25    120.99 o 
 -13   9   6     5014.55     5101.24    205.05 o 
 -11   9   6     4112.37     4269.97    175.87 o 
  -9   9   6      974.35     1205.32    161.35 o 
  -7   9   6     3725.49     4107.93    226.24 o 
  -5   9   6     4775.10     5207.49    245.19 o 
  -3   9   6     2985.90     2877.03    148.31 o 
  -1   9   6      409.42      616.29     87.94 o 
   1   9   6     4915.22     5476.64    210.46 o 
   3   9   6    10779.16    10042.49    373.49 o 
   5   9   6     1963.19     2112.85    113.17 o 
   7   9   6      716.85     1141.79     97.81 o 
   9   9   6     4711.39     4916.18    202.80 o 
  11   9   6     4896.18     5525.15    362.95 o 
  13   9   6      471.83      636.16    138.34 o 
  15   9   6     1731.14     2352.26    149.77 o 
  17   9   6     3080.82     3880.31    188.62 o 
  19   9   6       14.55       97.24    161.10 o 
 -18  10   6      875.46     1019.29    159.06 o 
 -16  10   6    12105.59    12815.64    415.28 o 
 -14  10   6     8037.44     8315.73    379.10 o 
 -12  10   6      650.52      491.37    159.55 o 
 -10  10   6    12069.80    11469.90    604.92 o 
  -8  10   6    18518.46    18903.30    588.68 o 
  -6  10   6     2148.69     2412.94    228.77 o 
  -4  10   6     7201.28     6769.82    278.55 o 
  -2  10   6    24224.82    23838.45    677.96 o 
   0  10   6    11529.55    11199.36    300.11 o 
   2  10   6      890.29      864.53     97.51 o 
   4  10   6    27527.19    25875.96    510.41 o 
   6  10   6    26919.65    26481.42    529.47 o 
   8  10   6     5011.35     5006.86    313.58 o 
  10  10   6     8400.84     7746.17    268.69 o 
  12  10   6    27963.67    27747.99    924.84 o 
  14  10   6     9812.31     9903.29    337.57 o 
  16  10   6      895.49     1193.81    210.18 o 
  18  10   6    16814.57    18648.68    925.86 o 
 -15  11   6     1223.44     1296.83    282.83 o 
 -13  11   6     4798.70     5418.52    309.63 o 
 -11  11   6     1242.92     1393.41    189.89 o 
  -9  11   6       31.43      186.71    140.26 o 
  -7  11   6     1769.37     1885.60    181.02 o 
  -5  11   6     3364.69     3501.20    218.99 o 
  -3  11   6     1230.65     1217.15    145.85 o 
  -1  11   6       98.68      291.35    211.33 o 
   1  11   6     1904.06     2224.57    161.41 o 
   3  11   6     4841.95     4625.19    171.64 o 
   5  11   6     3409.85     3568.03    149.13 o 
   7  11   6      139.04      259.28     91.32 o 
   9  11   6     5637.06     5833.45    327.51 o 
  11  11   6     5498.62     6148.56    248.03 o 
  13  11   6      480.24      677.08    147.62 o 
  15  11   6      785.00     1329.72    205.23 o 
 -14  12   6    10341.64    10024.98    595.74 o 
 -12  12   6      844.97      927.60    257.92 o 
 -10  12   6     7898.85     7711.27    342.00 o 
  -8  12   6    19039.82    19197.71    903.23 o 
  -6  12   6    11075.49    11642.71    410.50 o 
  -4  12   6     1903.76     2225.41    182.49 o 
  -2  12   6    23507.96    24007.37    692.62 o 
   0  12   6    17146.27    17650.32    530.64 o 
   2  12   6       45.82       52.73    104.12 o 
   4  12   6    15590.27    15059.60   1146.84 o 
   6  12   6    17648.95    16610.31    425.41 o 
   8  12   6     1786.91     1951.92    150.83 o 
  10  12   6     2369.29     2721.94    179.92 o 
  12  12   6     7804.57     7041.08    330.61 o 
  14  12   6     3520.35     4389.54    288.57 o 
 -11  13   6     8064.14     8620.62    509.91 o 
  -9  13   6     1363.24     1785.99    263.22 o 
  -7  13   6     3252.80     3697.33    309.51 o 
  -5  13   6    14447.10    14372.75    473.09 o 
  -3  13   6     3314.28     3602.99    256.77 o 
  -1  13   6     1069.70     1350.65    182.18 o 
   1  13   6    10758.72    11182.48    379.27 o 
   3  13   6     8015.06     7932.85    303.21 o 
   5  13   6      331.52      464.24    113.62 o 
   7  13   6     5636.34     5634.35    261.29 o 
   9  13   6     9075.81     8754.83    690.05 o 
  11  13   6     1817.50     2443.66    403.01 o 
  -6  14   6      102.30      148.48    164.37 o 
  -4  14   6        5.21       -0.22    147.66 o 
  -2  14   6      564.24      826.49    167.69 o 
   0  14   6      195.48      297.03    140.78 o 
   2  14   6       26.27       35.54    133.41 o 
   4  14   6      105.02      235.59    101.44 o 
 -25   1   7     7104.27     6644.03    228.59 o 
 -23   1   7    14679.51    13787.41    284.56 o 
 -21   1   7     3701.40     3972.31    133.85 o 
 -19   1   7     7679.61     7674.49    173.15 o 
 -17   1   7    42647.25    42395.91    569.11 o 
 -15   1   7    29550.52    28855.11    406.01 o 
 -13   1   7      741.35      695.09     58.20 o 
 -11   1   7    62478.86    62577.60    737.39 o 
  -9   1   7   152451.91   150726.52   1819.86 o 
  -7   1   7    34766.05    36664.92    541.06 o 
  -5   1   7    31237.36    32382.81    513.78 o 
  -3   1   7   262290.47   265374.97   6425.94 o 
  -1   1   7   151484.55   155560.59   3797.92 o 
   1   1   7     7948.20     8667.25    383.02 o 
   5   1   7   222167.30   227443.20   5543.31 o 
   7   1   7    19349.95    20264.73    511.96 o 
   9   1   7    53090.20    54025.67    793.77 o 
  11   1   7   108896.81   106418.64   1307.95 o 
  13   1   7    31577.89    31807.13    431.49 o 
  15   1   7     8082.39     8109.93    188.78 o 
  17   1   7    44830.64    43579.20    691.63 o 
  19   1   7    16341.13    15830.62    293.17 o 
  21   1   7      339.18      419.68     92.62 o 
  23   1   7     9030.19     8489.93    204.09 o 
  25   1   7    10946.83     9863.35    284.64 o 
 -24   2   7      448.60      278.51    162.75 o 
 -22   2   7     1153.60     1457.97    140.94 o 
 -20   2   7     7148.99     7282.97    292.74 o 
 -18   2   7     2175.75     2258.28    136.07 o 
 -16   2   7      478.40      512.32     71.14 o 
 -14   2   7    15893.89    15567.32    243.74 o 
 -12   2   7    17759.34    18270.19    266.79 o 
 -10   2   7      498.50      659.56     43.52 o 
  -8   2   7    20848.60    20890.51    351.98 o 
  -6   2   7    15545.04    15059.15    256.41 o 
  -4   2   7    17892.43    19612.18    528.08 o 
  -2   2   7     3570.36     3452.26    177.12 o 
   0   2   7    72971.55    74281.75   1842.39 o 
   2   2   7    18088.00    16990.82    651.48 o 
   4   2   7      470.42      559.51     61.42 o 
   6   2   7    37873.01    38554.85    649.97 o 
   8   2   7    24604.06    24175.36    467.62 o 
  10   2   7     5175.40     5080.86    219.28 o 
  12   2   7     6478.04     6471.44    136.10 o 
  14   2   7    22872.65    23588.35    372.00 o 
  16   2   7     4978.46     5461.55    171.17 o 
  18   2   7      779.82     1027.36    100.88 o 
  20   2   7     8204.10     8315.49    200.34 o 
  22   2   7     7239.16     7101.22    210.19 o 
  24   2   7      498.91      730.10    133.70 o 
 -25   3   7      840.02      818.24    155.12 o 
 -23   3   7     2640.85     2840.94    208.28 o 
 -21   3   7     1991.39     2151.35    155.27 o 
 -19   3   7       60.09       81.20     82.37 o 
 -17   3   7     6858.44     6933.24    185.30 o 
 -15   3   7    12969.86    12974.44    255.17 o 
 -13   3   7        6.41       81.40     56.83 o 
 -11   3   7     6729.54     6672.95    151.85 o 
  -9   3   7    28576.13    28212.19    661.89 o 
  -7   3   7     6460.60     6432.26    179.82 o 
  -5   3   7    14037.68    14635.88    228.24 o 
  -3   3   7    50379.03    48341.97    736.32 o 
  -1   3   7    34725.13    36566.92    727.71 o 
   1   3   7    21152.48    20994.15    379.28 o 
   3   3   7    48331.73    46566.77   1505.37 o 
   5   3   7    58260.01    59752.55    928.27 o 
   7   3   7     1462.51     1707.84     76.73 o 
   9   3   7    36822.68    35565.15    465.97 o 
  11   3   7    48707.34    46392.64    596.14 o 
  13   3   7      322.50      498.99     64.82 o 
  15   3   7     5068.55     4963.79    150.75 o 
  17   3   7    17166.97    17338.20    394.65 o 
  19   3   7     5049.65     5141.32    305.21 o 
  21   3   7     1028.48     1386.40    121.43 o 
  23   3   7     2777.65     2738.46    175.66 o 
 -24   4   7     1010.67     1021.62    142.74 o 
 -22   4   7     6575.35     6247.43    200.95 o 
 -20   4   7    21476.95    20919.66    404.66 o 
 -18   4   7    17002.67    16292.59    332.37 o 
 -16   4   7     1638.50     1813.30    104.44 o 
 -14   4   7    73923.61    74700.67   1080.94 o 
 -12   4   7    84525.02    85338.23   1216.04 o 
 -10   4   7     6622.47     6619.02    144.48 o 
  -8   4   7    67712.88    67946.12    960.04 o 
  -6   4   7   208537.23   202368.09   3085.90 o 
  -4   4   7    94676.71    96587.70   1909.80 o 
  -2   4   7    17082.46    16482.36    368.41 o 
   0   4   7   362464.22   337087.84  11747.12 o 
   2   4   7   104648.60    98162.11   1930.10 o 
   4   4   7      436.65      944.95    236.94 o 
   6   4   7    76842.38    75357.66   1576.45 o 
   8   4   7   131957.39   124996.72   2184.37 o 
  10   4   7    18860.13    17546.95    269.95 o 
  12   4   7    17340.01    17167.44    301.81 o 
  14   4   7    37714.90    37795.05    714.88 o 
  16   4   7    15736.04    15536.24    298.21 o 
  18   4   7      476.60      882.42    117.57 o 
  20   4   7     9372.00     9301.23    328.11 o 
  22   4   7     8150.16     8027.80    326.53 o 
  24   4   7      604.39      585.37    118.66 o 
 -23   5   7      129.94      147.89     98.51 o 
 -21   5   7       57.14      106.18     88.96 o 
 -19   5   7     1452.78     1305.98    131.86 o 
 -17   5   7      695.33      825.50     89.71 o 
 -15   5   7      214.04      413.80     68.76 o 
 -13   5   7     1790.84     2313.83    119.81 o 
 -11   5   7     3111.30     3834.25    123.78 o 
  -9   5   7      336.58      531.21     99.32 o 
  -7   5   7       31.12       78.33     58.39 o 
  -5   5   7     1711.31     1523.57    144.67 o 
  -3   5   7      238.69      359.21    108.50 o 
  -1   5   7     2245.95     2251.23    110.81 o 
   1   5   7    11004.47    10908.17    239.80 o 
   3   5   7     6785.95     7163.86    177.87 o 
   5   5   7      227.19      332.15     55.57 o 
   7   5   7     5550.68     5010.49    217.60 o 
   9   5   7     4815.06     4441.06    136.66 o 
  11   5   7      108.80      463.31     75.55 o 
  13   5   7     7706.18     7699.75    206.26 o 
  15   5   7      474.73      706.29    100.69 o 
  17   5   7      199.58      539.89    116.29 o 
  19   5   7       69.94      326.26    135.70 o 
  21   5   7        3.45       48.02    141.00 o 
  23   5   7       24.55      248.42    239.85 o 
 -22   6   7     3825.82     3624.35    231.46 o 
 -20   6   7    14728.94    13968.49    443.44 o 
 -18   6   7     7407.09     7439.50    587.11 o 
 -16   6   7     3007.16     3119.70    212.62 o 
 -14   6   7    25360.68    25517.53    712.98 o 
 -12   6   7    19112.12    19780.02    476.51 o 
 -10   6   7      669.33      780.86     93.08 o 
  -8   6   7    38425.21    37825.76    797.07 o 
  -6   6   7    30199.00    30527.18    840.04 o 
  -4   6   7     6161.09     6561.69    205.03 o 
  -2   6   7    13260.86    13902.18    360.96 o 
   0   6   7    60384.81    61011.50   2180.65 o 
   2   6   7    45409.78    46670.08   1193.26 o 
   4   6   7     2515.87     2626.22    173.55 o 
   6   6   7    42081.05    41946.00    860.20 o 
   8   6   7    69311.15    67853.66   1053.01 o 
  10   6   7     6467.57     6695.11    168.67 o 
  12   6   7    22108.30    21745.58    410.52 o 
  14   6   7    50324.46    51177.19    845.52 o 
  16   6   7    18914.74    19387.29    386.53 o 
  18   6   7     1589.81     2084.32    190.66 o 
  20   6   7    22011.16    21629.65    532.69 o 
  22   6   7    13172.46    13108.35    437.84 o 
 -21   7   7      129.87       58.74    203.32 o 
 -19   7   7     3812.90     3988.59    507.38 o 
 -17   7   7    12035.25    12516.57    507.82 o 
 -15   7   7     5815.23     6310.15    247.89 o 
 -13   7   7     3480.32     3719.96    187.64 o 
 -11   7   7    16006.30    16001.42    399.10 o 
  -9   7   7    25397.62    24885.50    554.64 o 
  -7   7   7       90.15      148.34     69.47 o 
  -5   7   7    11464.70    11597.05    244.87 o 
  -3   7   7    17927.93    17583.80    412.17 o 
  -1   7   7    13276.75    13427.59    325.56 o 
   1   7   7      293.41      426.16     67.41 o 
   3   7   7    16760.13    16132.57    326.80 o 
   5   7   7    23014.88    22092.60    438.32 o 
   7   7   7    14842.55    14874.46    325.44 o 
   9   7   7     5101.04     5573.59    163.03 o 
  11   7   7    21807.81    22708.64    460.76 o 
  13   7   7    13207.24    13273.77    323.45 o 
  15   7   7       82.68      356.57     97.00 o 
  17   7   7     8445.62     9059.59    250.93 o 
  19   7   7     9086.13     9253.50    295.11 o 
  21   7   7      392.52      353.82    149.29 o 
 -20   8   7     7130.90     6877.76    429.57 o 
 -18   8   7     4565.94     4968.08    278.48 o 
 -16   8   7       10.87      112.35    109.78 o 
 -14   8   7    11224.92    11532.48    337.56 o 
 -12   8   7    21242.31    20770.56    495.07 o 
 -10   8   7     4450.81     4733.35    187.16 o 
  -8   8   7    14917.21    14702.47    419.47 o 
  -6   8   7    50622.91    50402.07   1341.01 o 
  -4   8   7    20364.66    20389.46    479.17 o 
  -2   8   7     4456.48     4498.71    165.90 o 
   0   8   7    58753.13    57645.36   1216.07 o 
   2   8   7    21864.78    20900.24    410.59 o 
   4   8   7      382.38      682.07    118.43 o 
   6   8   7    24503.24    23842.47    476.61 o 
   8   8   7    15547.01    15005.67    382.52 o 
  10   8   7     1220.17     1617.75    136.56 o 
  12   8   7     4854.98     5116.41    178.67 o 
  14   8   7     9731.08     9549.76    265.67 o 
  16   8   7     2206.28     2689.37    201.74 o 
  18   8   7      291.78      356.35    144.11 o 
  20   8   7      973.72      793.73    260.10 o 
 -19   9   7     1380.94     1194.83    216.83 o 
 -17   9   7    13660.26    14238.08    500.15 o 
 -15   9   7    12559.76    12665.81    356.91 o 
 -13   9   7      411.62      526.33    108.38 o 
 -11   9   7    23922.14    22862.02    522.88 o 
  -9   9   7    41986.18    40904.38   1129.17 o 
  -7   9   7     4139.95     4193.61    227.92 o 
  -5   9   7    21335.93    20566.55    605.60 o 
  -3   9   7    53980.85    52817.30   1660.21 o 
  -1   9   7    23859.97    22635.51    520.70 o 
   1   9   7     1453.22     1666.85    113.02 o 
   3   9   7    40822.35    38679.68    725.04 o 
   5   9   7    43000.80    40079.75    756.96 o 
   7   9   7       59.70      164.49     77.97 o 
   9   9   7    19971.21    19886.82    490.90 o 
  11   9   7    24259.61    24094.41    591.02 o 
  13   9   7     4009.11     4431.38    234.20 o 
  15   9   7     2013.69     2258.12    141.23 o 
  17   9   7    10180.56    10486.68    325.93 o 
  19   9   7     5258.62     5296.25    505.09 o 
 -18  10   7        4.25     -138.08    128.55 o 
 -16  10   7      353.99      415.00    133.92 o 
 -14  10   7       20.44      102.76     98.45 o 
 -12  10   7        4.20     -114.80    135.80 o 
 -10  10   7       30.45       84.17    132.99 o 
  -8  10   7       76.94      178.58    127.11 o 
  -6  10   7      234.61      394.67    120.59 o 
  -4  10   7        4.73      120.82    105.03 o 
  -2  10   7        7.42      211.96     99.75 o 
   0  10   7      535.11      567.12    112.98 o 
   2  10   7       69.30      230.60     84.22 o 
   4  10   7      159.90      268.99     80.17 o 
   6  10   7       33.20      216.84     84.11 o 
   8  10   7      140.50      344.61     92.11 o 
  10  10   7      122.74      339.93    130.53 o 
  12  10   7      127.13      431.42    128.52 o 
  14  10   7      232.49      551.16    170.96 o 
  16  10   7      189.92      391.72    189.38 o 
  18  10   7       13.18      192.94    257.20 o 
 -15  11   7     7488.02     7899.56    535.44 o 
 -13  11   7       70.34      101.14    151.17 o 
 -11  11   7     9301.37     9321.98    379.56 o 
  -9  11   7    18832.47    19091.17    664.64 o 
  -7  11   7     2077.40     2499.74    207.04 o 
  -5  11   7    10012.93    10132.40    366.27 o 
  -3  11   7    29618.69    29363.35    821.64 o 
  -1  11   7     9918.52    10267.24    355.13 o 
   1  11   7      991.43     1074.68    169.48 o 
   3  11   7    20751.75    20171.29    588.49 o 
   5  11   7    19239.39    18933.51    400.56 o 
   7  11   7      191.93      231.49     93.51 o 
   9  11   7    16257.70    15827.73    526.80 o 
  11  11   7    13655.74    13360.02    625.02 o 
  13  11   7     3707.18     4257.32    231.88 o 
  15  11   7     1540.72     2047.30    428.19 o 
 -14  12   7     5524.86     5030.49    432.62 o 
 -12  12   7     5773.53     5969.65    442.36 o 
 -10  12   7       12.71      201.87    152.69 o 
  -8  12   7     5338.46     5581.76    282.85 o 
  -6  12   7    12295.51    12137.34    660.88 o 
  -4  12   7     5882.04     6009.32    272.94 o 
  -2  12   7     1967.81     2370.55    183.57 o 
   0  12   7    12993.33    12931.19    419.27 o 
   2  12   7     8926.03     9163.34    329.96 o 
   4  12   7      230.00      380.83    100.77 o 
   6  12   7     4516.44     4365.30    195.77 o 
   8  12   7     7711.62     7685.33    315.85 o 
  10  12   7     1382.23     1722.18    309.59 o 
  12  12   7      418.32      709.57    167.39 o 
  -9  13   7     6407.04     7311.94    442.14 o 
  -7  13   7     1089.74     1376.53    222.62 o 
  -5  13   7     2344.13     2585.15    267.57 o 
  -3  13   7     6387.91     6472.02    537.21 o 
  -1  13   7     4522.93     4633.94    229.75 o 
   1  13   7       67.19      170.75    116.72 o 
   3  13   7     5412.97     6016.08    326.66 o 
   5  13   7     6855.09     7064.62    242.16 o 
   7  13   7      668.87      635.16    221.15 o 
   9  13   7     1403.38     1616.93    183.56 o 
  -4  14   7      942.58      720.18    177.89 o 
  -2  14   7     1587.82     1508.56    193.80 o 
   0  14   7     9314.57     9196.29    434.65 o 
   2  14   7     4876.74     4512.26    288.15 o 
   4  14   7      144.01      186.22    106.12 o 
 -24   0   8    10092.50     9649.17    312.15 o 
 -22   0   8     2300.72     2254.22    158.18 o 
 -20   0   8    11235.89    11291.58    304.67 o 
 -18   0   8    49660.30    50192.78    937.60 o 
 -16   0   8    33246.37    33468.12    655.83 o 
 -14   0   8     1290.01     1704.23    120.69 o 
 -12   0   8   100967.07    98946.35   1726.78 o 
 -10   0   8   151360.16   148125.56   2911.21 o 
  -8   0   8    10751.93    10301.66    226.27 o 
  -6   0   8   196026.20   200114.39   3379.53 o 
  -4   0   8   308501.97   305657.34   7406.16 o 
  -2   0   8   151709.58   159699.27   5499.25 o 
   0   0   8    18534.22    17949.02   1819.60 o 
   2   0   8   266807.94   261081.27   8960.91 o 
   4   0   8   266995.06   265183.97   9116.29 o 
   6   0   8     3156.83     4311.76    303.61 o 
   8   0   8   103529.38   103500.20   2465.30 o 
  10   0   8   121270.32   120031.34   2308.34 o 
  12   0   8    18333.88    18922.80    458.31 o 
  14   0   8    27276.91    26312.61    537.96 o 
  16   0   8    39956.18    38588.32    873.95 o 
  18   0   8    11747.82    11578.67    317.86 o 
  20   0   8      302.89      515.12    125.97 o 
  22   0   8     8775.76     8100.04    263.76 o 
  24   0   8     5173.89     5131.49    510.12 o 
 -25   1   8      156.93      133.40    112.80 o 
 -23   1   8       43.37      165.92     94.83 o 
 -21   1   8     1349.61     1698.92    100.05 o 
 -19   1   8     1245.21     1538.82     94.96 o 
 -17   1   8      431.92      501.90     72.90 o 
 -15   1   8     3973.77     4354.44    125.66 o 
 -13   1   8     2634.89     3096.13     93.42 o 
 -11   1   8       79.74       90.34     40.87 o 
  -9   1   8     4891.30     5205.79    101.42 o 
  -7   1   8    18024.64    18796.07    382.03 o 
  -5   1   8       37.68       94.91     26.48 o 
  -3   1   8    15405.96    16221.10    352.27 o 
  -1   1   8    30258.26    32647.37    673.75 o 
   1   1   8     9568.52    11900.51    684.60 o 
   3   1   8    18064.51    19183.93    738.73 o 
   5   1   8    46251.38    49658.24   1271.59 o 
   7   1   8     1348.61     1751.68    127.26 o 
   9   1   8     1743.17     1652.38     79.92 o 
  11   1   8    22300.81    21518.35    336.10 o 
  13   1   8     4886.97     5360.30    141.34 o 
  15   1   8     1199.62     1544.49    121.09 o 
  17   1   8     3818.14     3923.95    222.20 o 
  19   1   8     3463.54     3557.64    142.15 o 
  21   1   8      364.80      639.47     96.25 o 
  23   1   8       28.19      229.16     91.46 o 
  25   1   8      414.25      774.87    133.71 o 
 -24   2   8     6834.25     6434.43    246.27 o 
 -22   2   8     1867.54     1923.88    266.74 o 
 -20   2   8     6957.75     6841.27    231.95 o 
 -18   2   8    19324.26    18376.85    373.69 o 
 -16   2   8     6488.19     6420.49    155.62 o 
 -14   2   8     1517.91     1744.27     84.51 o 
 -12   2   8    40494.36    40590.15    525.12 o 
 -10   2   8    19416.79    19725.88    260.52 o 
  -8   2   8       65.54      229.59     40.31 o 
  -6   2   8    34280.96    34727.00    545.88 o 
  -4   2   8    56309.00    57123.66   1567.54 o 
  -2   2   8    25527.07    26791.99    978.74 o 
   0   2   8     9741.94     9760.34    264.59 o 
   2   2   8   112795.65   106436.24   3691.74 o 
   4   2   8    45207.01    45800.46   1087.49 o 
   6   2   8     1378.80     1763.03    114.52 o 
   8   2   8    45831.40    44304.03    658.12 o 
  10   2   8    59991.17    59732.93    880.41 o 
  12   2   8    15402.26    15139.05    244.98 o 
  14   2   8    20245.50    20110.79    307.64 o 
  16   2   8    43786.92    42362.54    657.50 o 
  18   2   8    14947.34    14671.13    292.78 o 
  20   2   8     1921.40     2128.71    129.00 o 
  22   2   8    14522.39    13204.26    411.91 o 
  24   2   8     9518.36     9260.02    374.41 o 
 -23   3   8    11512.65    11511.25    308.56 o 
 -21   3   8    17801.16    17456.16    623.22 o 
 -19   3   8     3045.78     3244.64    170.67 o 
 -17   3   8     7301.49     7101.08    257.94 o 
 -15   3   8    36681.09    37636.97    635.57 o 
 -13   3   8    35194.91    35425.24    546.19 o 
 -11   3   8      794.82     1067.52     68.96 o 
  -9   3   8    68648.17    68043.65   1352.05 o 
  -7   3   8    59141.03    59076.60   1045.73 o 
  -5   3   8    14415.27    14513.65    227.29 o 
  -3   3   8    16086.78    16143.41    263.77 o 
  -1   3   8   103899.66   103718.96   1437.65 o 
   1   3   8    82034.72    83029.30   1257.35 o 
   3   3   8     5740.42     6715.84    175.51 o 
   5   3   8    64432.01    63055.73   1142.59 o 
   7   3   8    86015.22    86176.49   1458.89 o 
   9   3   8    13531.37    13975.96    247.41 o 
  11   3   8    16564.01    16684.75    250.74 o 
  13   3   8    66512.21    66381.84    904.49 o 
  15   3   8    15672.42    16046.83    296.76 o 
  17   3   8      116.51      353.95     83.47 o 
  19   3   8    18126.20    18618.38    422.61 o 
  21   3   8    12012.32    11293.33    278.59 o 
  23   3   8       95.70      185.98    130.54 o 
 -24   4   8      673.99      558.73    152.66 o 
 -22   4   8      780.33      976.67    112.76 o 
 -20   4   8      198.45      261.60     93.03 o 
 -18   4   8     3037.17     3015.41    142.64 o 
 -16   4   8     4805.83     5004.95    164.69 o 
 -14   4   8       65.02      332.10     66.28 o 
 -12   4   8    11696.10    11470.14    219.27 o 
 -10   4   8    30927.16    30352.64    462.05 o 
  -8   4   8     1403.64     1669.15     68.29 o 
  -6   4   8    10990.72    10171.05    172.18 o 
  -4   4   8    34467.15    36257.36    746.40 o 
  -2   4   8    14729.00    14868.06    251.80 o 
   0   4   8     6656.86     7126.96    155.84 o 
   2   4   8    19008.85    19444.56    433.27 o 
   4   4   8    49535.95    48385.66    886.12 o 
   6   4   8      415.85      601.19     70.73 o 
   8   4   8     8534.94     7801.92    525.71 o 
  10   4   8     7981.10     8059.07    155.85 o 
  12   4   8      995.59     1049.77     96.38 o 
  14   4   8      845.82     1155.38    115.46 o 
  16   4   8     2151.24     2476.82    123.64 o 
  18   4   8     1057.07     1249.78    128.45 o 
  20   4   8       41.98      123.39    114.02 o 
  22   4   8      710.63      780.82    131.75 o 
  24   4   8      713.91      711.62    166.50 o 
 -23   5   8     5177.29     4992.32    193.39 o 
 -21   5   8    19098.52    18371.53    462.38 o 
 -19   5   8     3090.65     3244.99    146.35 o 
 -17   5   8     4598.67     4460.58    167.99 o 
 -15   5   8    38069.90    38029.67    585.35 o 
 -13   5   8    52495.70    51543.37    824.32 o 
 -11   5   8     1685.04     1919.66    105.88 o 
  -9   5   8    70615.75    68955.83   1207.97 o 
  -7   5   8   104156.23    98621.79   1968.58 o 
  -5   5   8    17300.78    17702.47    659.57 o 
  -3   5   8    50141.19    49230.12   1278.78 o 
  -1   5   8   184509.19   178845.78   4463.09 o 
   1   5   8    59670.63    59434.86   1175.22 o 
   3   5   8     4351.08     4333.72    155.36 o 
   5   5   8   100537.44    99523.92   2363.49 o 
   7   5   8    85562.05    83074.85   1740.26 o 
   9   5   8     1772.34     1986.93     88.92 o 
  11   5   8    25143.49    25646.64    455.17 o 
  13   5   8    51634.62    52707.28    867.17 o 
  15   5   8    11500.64    12307.11    283.59 o 
  17   5   8     1930.28     2323.44    163.85 o 
  19   5   8    16686.22    16423.63    445.69 o 
  21   5   8    12571.43    13087.77    400.73 o 
  23   5   8        6.82       -9.99    157.32 o 
 -22   6   8       12.41       -5.15    116.93 o 
 -20   6   8     1394.18     1553.53    133.39 o 
 -18   6   8     1963.26     2091.27    147.36 o 
 -16   6   8      232.93      339.47    111.43 o 
 -14   6   8      107.93      309.85    100.77 o 
 -12   6   8     3317.58     3345.31    169.49 o 
 -10   6   8     3179.34     3148.63    154.82 o 
  -8   6   8     1367.26     1481.40    104.48 o 
  -6   6   8     2103.36     1943.00    103.29 o 
  -4   6   8    18540.89    18064.46    419.43 o 
  -2   6   8     2884.54     3014.57    126.99 o 
   0   6   8     7069.20     6781.71    201.09 o 
   2   6   8     9841.26     9570.72    220.32 o 
   4   6   8     2397.01     2324.45    134.77 o 
   6   6   8      790.55     1009.98     52.54 o 
   8   6   8     3137.45     3359.15    120.89 o 
  10   6   8     8122.57     8264.02    192.57 o 
  12   6   8     1420.58     1775.68    125.70 o 
  14   6   8     2654.83     3007.74    140.75 o 
  16   6   8     3462.95     4115.71    174.45 o 
  18   6   8      545.63     1168.38    153.50 o 
  20   6   8      218.61      561.92    192.26 o 
  22   6   8      987.48     1539.09    196.51 o 
 -21   7   8     5955.04     5027.34    391.73 o 
 -19   7   8     3266.51     3680.40    258.19 o 
 -17   7   8     1311.32     1468.20    200.19 o 
 -15   7   8    16283.81    17232.17    619.28 o 
 -13   7   8    13808.84    14118.33    377.67 o 
 -11   7   8      312.58      330.17     89.30 o 
  -9   7   8    18560.80    18931.88    442.63 o 
  -7   7   8    38165.84    37758.39    795.23 o 
  -5   7   8     2593.08     2623.19    106.60 o 
  -3   7   8    23471.60    23098.86    430.64 o 
  -1   7   8    49236.63    49272.65   1042.86 o 
   1   7   8    10739.42    10846.28    274.33 o 
   3   7   8     6281.41     6169.15    160.09 o 
   5   7   8    53034.59    51671.16    952.37 o 
   7   7   8    30338.89    30229.42    677.07 o 
   9   7   8      146.22      262.39     69.54 o 
  11   7   8    16889.40    18086.82    386.60 o 
  13   7   8    20650.77    20703.09    446.58 o 
  15   7   8     2900.23     3133.30    143.79 o 
  17   7   8     3232.37     4087.44    177.14 o 
  19   7   8    14057.76    14141.20    384.43 o 
  21   7   8     4588.81     4667.19    251.82 o 
 -20   8   8     4035.46     4506.90    365.18 o 
 -18   8   8    16019.05    16215.92    526.17 o 
 -16   8   8     8458.95     9326.97    305.25 o 
 -14   8   8     1233.64     1220.85    128.77 o 
 -12   8   8    27045.18    25836.40    591.56 o 
 -10   8   8    45658.29    43900.54    926.86 o 
  -8   8   8     4666.89     4624.81    173.23 o 
  -6   8   8    28296.39    28226.32    603.23 o 
  -4   8   8    96502.16    90593.40   2320.32 o 
  -2   8   8    23688.96    22992.96    547.15 o 
   0   8   8    10735.79    11151.65    307.31 o 
   2   8   8    61329.48    60154.39   1094.45 o 
   4   8   8    45077.19    42184.87    786.64 o 
   6   8   8       13.92      202.35     73.41 o 
   8   8   8    16861.97    17386.06    431.01 o 
  10   8   8    31370.56    30689.39    711.43 o 
  12   8   8     5691.49     5555.63    183.14 o 
  14   8   8     3049.60     3824.87    181.11 o 
  16   8   8    10601.45    11192.79    333.89 o 
  18   8   8     3844.80     4156.97    209.71 o 
  20   8   8      114.64     -172.60    233.72 o 
 -19   9   8      220.67      393.31    186.39 o 
 -17   9   8      818.89     1113.53    141.77 o 
 -15   9   8     4521.77     5021.90    253.11 o 
 -13   9   8      959.10     1219.84    129.65 o 
 -11   9   8       37.92      275.17    112.22 o 
  -9   9   8     1341.19     1475.94    110.41 o 
  -7   9   8     3421.26     3489.97    221.42 o 
  -5   9   8     1319.06     1642.98    150.87 o 
  -3   9   8       46.92      319.17    108.68 o 
  -1   9   8     1454.73     1824.93    176.27 o 
   1   9   8     2513.28     3007.17    144.83 o 
   3   9   8     2014.34     2040.88    102.46 o 
   5   9   8      320.80      658.31     83.02 o 
   7   9   8     6744.56     6789.92    199.58 o 
   9   9   8     5300.29     5532.03    215.21 o 
  11   9   8      191.19      570.19    119.32 o 
  13   9   8     2051.74     2918.73    196.60 o 
  15   9   8     1223.78     1574.65    145.75 o 
  17   9   8       48.23      348.40    120.49 o 
  19   9   8     2179.89     3334.63    245.17 o 
 -18  10   8     9978.33    11534.21    402.94 o 
 -16  10   8     3106.45     3535.58    218.89 o 
 -14  10   8     2053.21     2161.02    145.00 o 
 -12  10   8    12063.55    11916.00    448.30 o 
 -10  10   8     9511.21     9894.02    498.70 o 
  -8  10   8      859.38     1162.72    161.14 o 
  -6  10   8     9179.44     9228.35    341.80 o 
  -4  10   8    21823.68    21835.79    639.38 o 
  -2  10   8     4037.67     4550.77    311.52 o 
   0  10   8     5495.81     5532.08    238.94 o 
   2  10   8    32324.23    30610.74    843.13 o 
   4  10   8    14987.57    14776.63    320.69 o 
   6  10   8        0.18       48.68     80.59 o 
   8  10   8    16626.08    16025.72    411.42 o 
  10  10   8    28455.11    28224.89    667.93 o 
  12  10   8     3870.82     4313.92    319.27 o 
  14  10   8     8676.01     8679.05    364.80 o 
  16  10   8    17976.98    18175.93    729.43 o 
  18  10   8     6473.16     7034.40    533.92 o 
 -15  11   8     2175.49     2317.74    331.67 o 
 -13  11   8      889.50     1072.37    190.01 o 
 -11  11   8       66.00       33.21    196.07 o 
  -9  11   8     2995.88     3080.00    223.53 o 
  -7  11   8     2315.06     2207.93    191.72 o 
  -5  11   8      222.31      264.08    123.76 o 
  -3  11   8      311.52      583.41    128.85 o 
  -1  11   8     1215.56     1179.25    192.10 o 
   1  11   8     4431.40     4073.32    209.56 o 
   3  11   8      395.16      431.30    102.76 o 
   5  11   8     1201.51     1216.64    118.36 o 
   7  11   8     4300.73     4398.97    246.24 o 
   9  11   8     1711.41     2141.59    158.97 o 
  11  11   8      185.77      258.63    124.07 o 
  13  11   8     1970.00     2379.88    187.39 o 
  15  11   8     1060.51     1397.76    211.05 o 
 -12  12   8     9192.01    10397.15    580.86 o 
 -10  12   8    16185.22    16684.35    773.82 o 
  -8  12   8     2153.22     2538.70    215.06 o 
  -6  12   8     8459.29     8846.00    442.31 o 
  -4  12   8    26500.76    26714.13    768.89 o 
  -2  12   8     7658.47     7682.80    302.63 o 
   0  12   8     3647.47     4040.45    216.98 o 
   2  12   8    19916.02    19433.95    580.84 o 
   4  12   8    15813.18    15665.35    398.95 o 
   6  12   8        8.37       66.40    105.92 o 
   8  12   8     9437.17     9261.42    517.84 o 
  10  12   8    11248.69    10729.24    528.85 o 
  12  12   8      903.72     1106.04    183.35 o 
  -9  13   8     7040.52     6857.70    428.42 o 
  -7  13   8     9192.49    10111.07    511.90 o 
  -5  13   8     1521.10     1657.71    229.16 o 
  -3  13   8     5211.34     5151.83    249.09 o 
  -1  13   8    14762.25    14144.24    455.96 o 
   1  13   8     5108.69     5182.60    420.30 o 
   3  13   8     1960.27     2146.49    177.41 o 
   5  13   8    15129.27    14646.90    461.61 o 
   7  13   8     7684.72     7444.74    316.32 o 
   9  13   8       42.86      288.27    152.31 o 
  -4  14   8      655.52      758.01    180.22 o 
  -2  14   8      100.54      271.20    152.84 o 
   0  14   8       32.69       46.39    140.42 o 
   2  14   8      315.80      463.75    153.18 o 
   4  14   8      267.91      475.49    115.57 o 
 -25   1   9     7882.22     7931.65    249.53 o 
 -23   1   9      677.35      625.83    123.45 o 
 -21   1   9    10181.81     9896.90    280.76 o 
 -19   1   9    31678.39    31773.39    447.83 o 
 -17   1   9     8607.63     8207.55    174.30 o 
 -15   1   9     6782.09     7054.07    155.00 o 
 -13   1   9    90007.71    86579.67   1076.93 o 
 -11   1   9    73306.90    73079.16    812.79 o 
  -9   1   9      119.06      165.06     36.09 o 
  -7   1   9   133252.73   137508.58   1655.22 o 
  -5   1   9   131043.19   133266.70   1865.79 o 
  -3   1   9    25184.33    26272.31    469.02 o 
  -1   1   9    65057.60    69393.95   1401.40 o 
   1   1   9   275673.50   272146.75   6410.85 o 
   3   1   9    71195.64    73103.05   2570.71 o 
   5   1   9     3513.12     3808.59    124.66 o 
   7   1   9   100646.49    99708.53   1679.24 o 
   9   1   9    76387.21    72997.00    961.12 o 
  11   1   9     9727.75     9682.81    271.37 o 
  13   1   9    19635.19    19440.80    321.22 o 
  15   1   9    39541.95    39309.49    612.92 o 
  17   1   9    14132.47    13579.24    309.78 o 
  19   1   9     1664.40     2012.38    165.30 o 
  21   1   9    14075.69    12956.38    278.81 o 
  23   1   9    10418.18     9405.48    264.33 o 
  25   1   9      220.46      475.59    130.68 o 
 -24   2   9     2963.98     3223.72    179.32 o 
 -22   2   9     4099.56     4391.04    198.28 o 
 -20   2   9      425.84      561.26    119.88 o 
 -18   2   9     5835.97     5854.30    212.22 o 
 -16   2   9    11391.48    11523.40    355.30 o 
 -14   2   9     3355.61     3544.55    106.31 o 
 -12   2   9     3330.64     3280.46     97.56 o 
 -10   2   9    25309.05    25676.40    438.97 o 
  -8   2   9    26982.58    28082.26    659.11 o 
  -6   2   9       27.17      122.79     32.58 o 
  -4   2   9    53113.82    56462.03   1033.60 o 
  -2   2   9    47571.72    50386.62   1236.29 o 
   0   2   9      769.44      852.14     67.74 o 
   2   2   9    23538.88    24205.19    427.24 o 
   4   2   9    58094.13    60532.91    928.08 o 
   6   2   9    45790.54    47738.82    689.83 o 
   8   2   9       30.48       92.30     52.52 o 
  10   2   9    25074.07    24778.52    407.26 o 
  12   2   9    26668.29    26162.10    403.44 o 
  14   2   9     6498.14     7229.18    163.45 o 
  16   2   9     9315.57     9318.74    221.98 o 
  18   2   9    18368.59    18304.85    340.16 o 
  20   2   9     5545.60     5905.88    241.72 o 
  22   2   9       15.55      264.60    108.62 o 
  24   2   9     5168.12     5400.21    274.47 o 
 -23   3   9      724.48      980.64    131.51 o 
 -21   3   9     1818.26     1952.81    149.60 o 
 -19   3   9     6957.13     7266.67    236.10 o 
 -17   3   9     4486.14     4263.60    159.32 o 
 -15   3   9      750.10      803.73     81.54 o 
 -13   3   9    14108.19    14589.68    302.27 o 
 -11   3   9    22842.80    23232.73    348.65 o 
  -9   3   9       97.91      192.47     58.96 o 
  -7   3   9    50279.49    50215.33    899.15 o 
  -5   3   9    53117.73    54703.39    772.99 o 
  -3   3   9      229.86      331.27     33.06 o 
  -1   3   9    29327.10    28884.38    451.45 o 
   1   3   9   121584.31   124575.17   2131.81 o 
   3   3   9     1557.81     1597.17     70.28 o 
   5   3   9    21540.88    21852.80    367.99 o 
   7   3   9    45364.07    44300.46    602.99 o 
   9   3   9    26917.03    26260.28    386.25 o 
  11   3   9     1490.42     1721.68     79.79 o 
  13   3   9    27831.97    27197.77    382.86 o 
  15   3   9    15037.77    14959.89    284.93 o 
  17   3   9      238.41      287.66     96.54 o 
  19   3   9     1750.52     2384.85    163.46 o 
  21   3   9     5642.31     6102.98    422.89 o 
  23   3   9     2219.50     2417.34    184.79 o 
 -24   4   9     6514.04     6341.91    248.32 o 
 -22   4   9    14888.99    14007.11    345.76 o 
 -20   4   9     2536.55     2365.50    135.93 o 
 -18   4   9     9360.23     8885.13    227.52 o 
 -16   4   9    51966.23    52710.39    856.49 o 
 -14   4   9    32477.16    33052.84    559.09 o 
 -12   4   9     1200.08     1481.33     93.27 o 
 -10   4   9    94891.80    93031.57   1310.84 o 
  -8   4   9   157099.88   152194.34   2107.07 o 
  -6   4   9     9951.96     9791.72    169.20 o 
  -4   4   9    87123.91    87732.88   1740.45 o 
  -2   4   9   179514.59   170957.81   2626.83 o 
   0   4   9   103611.51   103629.66   1603.49 o 
   2   4   9    30058.29    30828.38    642.41 o 
   4   4   9   188481.14   181924.70   4551.12 o 
   6   4   9    87640.80    85490.52   1785.60 o 
   8   4   9      602.34      801.69     70.71 o 
  10   4   9    46258.68    44963.55   1473.51 o 
  12   4   9    53269.08    53131.65    723.81 o 
  14   4   9     5432.15     5282.15    158.33 o 
  16   4   9     6299.60     6624.45    290.47 o 
  18   4   9    20681.25    20689.67    446.27 o 
  20   4   9     6519.26     6811.37    346.78 o 
  22   4   9       13.98       23.89     98.78 o 
  24   4   9     3569.55     3745.92    303.30 o 
 -23   5   9      300.99      224.48    103.09 o 
 -21   5   9      389.89      340.45     98.18 o 
 -19   5   9     1931.46     2046.42    123.38 o 
 -17   5   9        2.06      111.87     77.41 o 
 -15   5   9      177.95      389.66     74.61 o 
 -13   5   9     1298.77     1403.13    123.69 o 
 -11   5   9      153.42      486.39     61.47 o 
  -9   5   9        9.25       82.43     48.90 o 
  -7   5   9      154.24      187.29     84.08 o 
  -5   5   9     1394.82     1790.63    127.39 o 
  -3   5   9     1976.62     2093.84    132.91 o 
  -1   5   9     1476.31     1318.85    100.28 o 
   1   5   9     2762.81     2758.64    130.30 o 
   3   5   9     1196.03     1543.97    146.68 o 
   5   5   9     8014.55     7438.21    242.83 o 
   7   5   9     2293.49     2743.23    137.69 o 
   9   5   9      719.07      943.20     80.90 o 
  11   5   9     2081.48     2463.95    127.13 o 
  13   5   9      698.37      804.95     95.70 o 
  15   5   9       83.28      414.98     95.72 o 
  17   5   9      947.71     1243.90    137.75 o 
  19   5   9      129.02      233.62    140.39 o 
  21   5   9        1.58      381.58    141.91 o 
  23   5   9        1.91      103.09    139.53 o 
 -22   6   9     8911.73     8197.60    439.88 o 
 -20   6   9      985.97     1067.53    204.19 o 
 -18   6   9     6068.73     6014.56    307.30 o 
 -16   6   9    20571.22    20690.15    658.87 o 
 -14   6   9     6347.74     6642.52    242.65 o 
 -12   6   9     3804.47     4156.72    185.50 o 
 -10   6   9    12806.57    13136.91    338.94 o 
  -8   6   9    42081.73    42399.66    889.07 o 
  -6   6   9      187.04      341.94     78.43 o 
  -4   6   9    21766.65    21697.09    491.92 o 
  -2   6   9    50083.14    50670.00    887.37 o 
   0   6   9    15903.02    16297.93    346.36 o 
   2   6   9     4685.17     4584.79    133.04 o 
   4   6   9    39576.91    39474.73    806.05 o 
   6   6   9    56334.66    56544.52    809.71 o 
   8   6   9      223.47      444.02     63.23 o 
  10   6   9    35324.38    35375.51    590.15 o 
  12   6   9    54894.22    56025.77    907.30 o 
  14   6   9     5443.97     5473.84    194.10 o 
  16   6   9     9417.91     9679.01    250.21 o 
  18   6   9    29179.29    29211.44    762.63 o 
  20   6   9     6975.56     7697.21    288.47 o 
  22   6   9      821.39     1312.62    282.75 o 
 -21   7   9     4896.49     5293.10    401.11 o 
 -19   7   9     8476.28     9060.86    379.61 o 
 -17   7   9     1020.71     1428.09    220.42 o 
 -15   7   9     5343.67     5744.99    235.22 o 
 -13   7   9    19287.34    18904.52    545.14 o 
 -11   7   9     8270.33     8578.64    259.73 o 
  -9   7   9       89.42      202.09     93.22 o 
  -7   7   9     9585.98     9334.46    252.93 o 
  -5   7   9    12189.87    11837.79    289.99 o 
  -3   7   9    10633.80    10476.69    256.13 o 
  -1   7   9     1253.59     1434.94    120.73 o 
   1   7   9    28460.67    28260.45    622.73 o 
   3   7   9    39820.57    38969.17    725.28 o 
   5   7   9      324.09      435.68     72.31 o 
   7   7   9     6751.70     7108.19    197.23 o 
   9   7   9    28082.96    27681.21    530.14 o 
  11   7   9     5452.74     5593.81    187.93 o 
  13   7   9     1190.02     1528.77    104.15 o 
  15   7   9    11650.34    12181.52    339.62 o 
  17   7   9     8469.04     8765.74    347.84 o 
  19   7   9      814.23     1232.59    152.24 o 
  21   7   9     4899.18     5549.32    272.99 o 
 -20   8   9     2203.41     2209.29    276.99 o 
 -18   8   9      583.45      594.84    159.87 o 
 -16   8   9     9703.99     9875.34    384.37 o 
 -14   8   9     9656.64     9940.58    304.80 o 
 -12   8   9       55.47      142.94     93.46 o 
 -10   8   9    16436.85    16926.86    411.99 o 
  -8   8   9    19720.30    19358.25    454.22 o 
  -6   8   9     4794.34     4883.80    169.85 o 
  -4   8   9    22184.54    21866.14    630.15 o 
  -2   8   9    43914.80    42794.31   1138.51 o 
   0   8   9    12213.40    12380.34    314.34 o 
   2   8   9     3417.08     3716.64    124.00 o 
   4   8   9    26583.90    25769.71    503.47 o 
   6   8   9    18382.74    16839.38    357.31 o 
   8   8   9     1013.48     1181.30    112.27 o 
  10   8   9    12254.25    12246.65    345.85 o 
  12   8   9     7804.54     7969.38    222.34 o 
  14   8   9     1857.19     2361.90    258.05 o 
  16   8   9      637.08      904.90    131.77 o 
  18   8   9     3283.51     3803.69    356.19 o 
  20   8   9     1586.11     2037.45    306.25 o 
 -19   9   9     8067.58     8590.48    444.61 o 
 -17   9   9     4192.32     4861.06    226.52 o 
 -15   9   9     3318.61     3362.77    185.45 o 
 -13   9   9    21170.72    19999.75    484.39 o 
 -11   9   9    18440.46    18886.46    451.17 o 
  -9   9   9      748.11      726.96     92.62 o 
  -7   9   9    33141.71    32433.12    911.20 o 
  -5   9   9    43765.08    42730.38   1152.80 o 
  -3   9   9     6419.29     5611.15    414.98 o 
  -1   9   9    20290.89    20498.96    596.69 o 
   1   9   9    66421.05    64532.65   1676.69 o 
   3   9   9    20253.98    19265.18    413.29 o 
   5   9   9     4199.39     4259.23    216.53 o 
   7   9   9    45452.53    43349.75    947.49 o 
   9   9   9    27574.01    26334.97    619.56 o 
  11   9   9      114.74       99.24    109.62 o 
  13   9   9    11508.69    11502.44    361.24 o 
  15   9   9    20935.48    20528.04    525.49 o 
  17   9   9     3560.57     3947.64    192.98 o 
  19   9   9     1437.27     1681.15    304.35 o 
 -18  10   9       31.34      -56.77    182.33 o 
 -16  10   9        0.84       15.60    126.36 o 
 -14  10   9       71.88       67.95    101.72 o 
 -12  10   9       21.95       83.97    142.64 o 
 -10  10   9      120.77      245.91    136.88 o 
  -8  10   9        0.39      -38.36    128.04 o 
  -6  10   9        6.26       91.48    117.83 o 
  -4  10   9      148.85      219.06    112.82 o 
  -2  10   9       74.54       75.88    108.68 o 
   0  10   9        0.97      110.80    103.48 o 
   2  10   9      209.00      326.83    104.34 o 
   4  10   9      572.41      416.50     92.64 o 
   6  10   9       15.08      176.40    119.87 o 
   8  10   9        4.78      200.01    100.55 o 
  10  10   9       52.68      143.19    109.44 o 
  12  10   9       61.44      388.11    128.54 o 
  14  10   9        3.56      506.84    142.60 o 
  16  10   9        1.92      109.76    171.35 o 
 -15  11   9      786.29      979.83    275.32 o 
 -13  11   9    13618.79    14987.13    747.35 o 
 -11  11   9     8775.78     9208.93    381.84 o 
  -9  11   9      293.56      420.45    153.69 o 
  -7  11   9    16562.46    16342.87    523.91 o 
  -5  11   9    18592.60    18668.75    574.15 o 
  -3  11   9     3964.19     3689.00    212.12 o 
  -1  11   9     8856.69     8180.67    310.95 o 
   1  11   9    29695.44    29990.91    837.31 o 
   3  11   9    10344.66     9953.75    276.10 o 
   5  11   9     2212.44     2405.96    148.48 o 
   7  11   9    18659.29    17326.16    442.46 o 
   9  11   9    15220.27    14174.11    471.58 o 
  11  11   9      444.34      499.54    297.49 o 
  13  11   9     7290.94     7423.70    284.27 o 
  15  11   9    11666.89    11339.04    743.24 o 
 -12  12   9      236.84      123.44    202.85 o 
 -10  12   9     7790.08     7482.63    460.29 o 
  -8  12   9     7648.52     7978.59    337.36 o 
  -6  12   9      185.86      386.43    139.55 o 
  -4  12   9     5123.58     5306.36    256.17 o 
  -2  12   9    13236.04    13092.88    435.06 o 
   0  12   9     3529.08     3750.01    268.61 o 
   2  12   9      624.68      875.18    139.84 o 
   4  12   9     6154.65     5977.72    216.19 o 
   6  12   9     5031.20     5381.06    304.10 o 
   8  12   9      312.00      368.09    137.17 o 
  10  12   9     2301.03     2752.83    517.02 o 
  12  12   9     4353.82     5004.17    289.31 o 
  -9  13   9      208.47      101.09    194.33 o 
  -7  13   9     2573.98     2746.53    284.82 o 
  -5  13   9     5591.53     6092.21    367.93 o 
  -3  13   9     2587.51     2832.07    260.46 o 
  -1  13   9      193.28      245.47    123.96 o 
   1  13   9     6077.69     6295.83    298.23 o 
   3  13   9     3913.22     4249.97    231.79 o 
   5  13   9      195.56      264.05    124.56 o 
   7  13   9     1962.99     2443.77    195.52 o 
   9  13   9     3793.64     4486.49    257.76 o 
  -4  14   9     5929.82     5780.34    349.17 o 
  -2  14   9     7953.95     7526.71    397.31 o 
   0  14   9     1677.48     1739.35    206.44 o 
   2  14   9     1905.68     1672.10    205.02 o 
 -24   0  10       38.42       11.00    124.05 o 
 -22   0  10    17096.16    16626.10    441.72 o 
 -20   0  10    28774.46    28228.23    578.03 o 
 -18   0  10     8535.34     8065.63    248.27 o 
 -16   0  10    14092.24    14055.25    336.18 o 
 -14   0  10    86126.16    83837.63   1481.76 o 
 -12   0  10    68863.55    66347.52   1179.74 o 
 -10   0  10     2298.66     2431.90    111.33 o 
  -8   0  10   132131.38   128480.77   1984.40 o 
  -6   0  10   301607.91   292677.66   5629.10 o 
  -4   0  10    28711.69    29421.11    523.10 o 
  -2   0  10   107258.62   106859.20   4092.23 o 
   2   0  10    93381.58    97917.74   2405.93 o 
   4   0  10    16383.48    16474.62    681.39 o 
   6   0  10   183977.41   181268.55   6298.21 o 
   8   0  10   106676.47   105198.59   2018.33 o 
  10   0  10       12.48       65.29     87.77 o 
  12   0  10    53111.96    52002.95   1066.44 o 
  14   0  10    47476.22    45715.10   1346.93 o 
  16   0  10     8475.95     8510.88    269.17 o 
  18   0  10     4709.39     4795.51    375.67 o 
  20   0  10    14448.56    14205.13    602.50 o 
  22   0  10     4538.52     4262.47    547.95 o 
  24   0  10       22.61      152.29    159.63 o 
 -25   1  10      177.18      288.65    107.73 o 
 -23   1  10      129.33      365.85    108.42 o 
 -21   1  10      255.87      253.34     82.78 o 
 -19   1  10      108.51      184.55     79.14 o 
 -17   1  10     1373.46     1739.84     93.03 o 
 -15   1  10     1541.28     1727.63     86.65 o 
 -13   1  10       63.74      149.36     53.50 o 
 -11   1  10     7231.11     7602.42    129.15 o 
  -9   1  10     2033.29     2414.59     66.10 o 
  -7   1  10      388.91      376.90     34.71 o 
  -5   1  10    23198.25    23952.00    423.63 o 
  -3   1  10    12424.78    13555.98    233.89 o 
  -1   1  10      612.39     1066.91     64.26 o 
   1   1  10    35425.73    36649.19    899.94 o 
   3   1  10    31634.64    34804.77    709.53 o 
   5   1  10     2038.76     2997.13    132.43 o 
   7   1  10    29324.94    29443.95    491.26 o 
   9   1  10    24284.10    24003.77    354.19 o 
  11   1  10     3862.31     4287.95    146.15 o 
  13   1  10     4669.43     4502.38    143.83 o 
  15   1  10     5962.34     6016.90    183.40 o 
  17   1  10     1406.23     1862.90    133.12 o 
  19   1  10      384.19      682.15    107.80 o 
  21   1  10     1377.25     1469.47    114.95 o 
  23   1  10      654.76      909.13    110.68 o 
 -24   2  10      325.89      262.16    136.62 o 
 -22   2  10     6391.49     6090.72    223.43 o 
 -20   2  10    13207.25    12977.47    330.62 o 
 -18   2  10      526.09      452.64    109.30 o 
 -16   2  10     9585.05     8855.63    252.20 o 
 -14   2  10    23709.46    24118.04    339.95 o 
 -12   2  10    12612.07    12452.30    238.54 o 
 -10   2  10     8910.41     8788.37    141.69 o 
  -8   2  10    48606.09    46872.14    723.91 o 
  -6   2  10    28815.68    29116.61    512.67 o 
  -4   2  10     3007.17     3463.76     81.24 o 
  -2   2  10    38279.83    39813.40    565.26 o 
   0   2  10    64055.51    64316.17    981.19 o 
   2   2  10    38464.91    40785.27    634.67 o 
   4   2  10     6086.72     6082.69    163.09 o 
   6   2  10    98304.63    98001.25   1375.33 o 
   8   2  10    48105.11    48205.48    715.53 o 
  10   2  10        1.10      203.03     65.01 o 
  12   2  10    31087.81    31448.51    471.54 o 
  14   2  10    55152.01    54277.09    754.84 o 
  16   2  10     4942.96     5406.57    173.85 o 
  18   2  10     4862.14     5166.81    206.87 o 
  20   2  10    23515.11    22924.55    710.92 o 
  22   2  10     6787.07     6426.11    272.14 o 
  24   2  10      379.15      459.33    131.36 o 
 -23   3  10     6742.48     6497.98    230.43 o 
 -21   3  10      184.21      286.43    111.93 o 
 -19   3  10    17322.22    17210.62    396.68 o 
 -17   3  10    27980.84    27853.28    498.98 o 
 -15   3  10     5658.21     5936.84    176.87 o 
 -13   3  10     8133.11     9091.65    210.10 o 
 -11   3  10    42390.70    42930.13    595.59 o 
  -9   3  10    44684.30    43821.62    803.47 o 
  -7   3  10      508.25      706.94     67.25 o 
  -5   3  10    55758.79    56982.77   1150.60 o 
  -3   3  10    99663.11    99547.29   1378.56 o 
  -1   3  10    56175.56    59746.47    911.89 o 
   1   3  10     5724.68     5778.44    164.35 o 
   3   3  10   103215.08   105844.67   1830.42 o 
   5   3  10    54500.50    55104.17    852.67 o 
   7   3  10       56.34      141.36     42.65 o 
   9   3  10    39755.85    39181.55    550.68 o 
  11   3  10    48781.04    49932.02    648.60 o 
  13   3  10    14982.76    14578.03    237.69 o 
  15   3  10    13294.81    13203.40    347.20 o 
  17   3  10    25026.28    25242.60    459.46 o 
  19   3  10     4611.00     4787.83    209.91 o 
  21   3  10     1134.03     1262.69    144.78 o 
  23   3  10     6341.95     6111.35    254.24 o 
 -24   4  10       46.03      142.25    124.13 o 
 -22   4  10      100.83      201.92    110.50 o 
 -20   4  10     1934.89     1970.11    129.01 o 
 -18   4  10      752.93      794.80     98.80 o 
 -16   4  10      210.82      393.25     81.80 o 
 -14   4  10     6605.44     6748.89    268.41 o 
 -12   4  10     6233.33     6467.94    155.62 o 
 -10   4  10     1105.10     1246.06     81.68 o 
  -8   4  10     2754.45     2755.99     90.80 o 
  -6   4  10    14313.51    13463.70    219.99 o 
  -4   4  10       45.04       37.95     32.34 o 
  -2   4  10     6996.13     7183.84    140.16 o 
   0   4  10    34815.91    34975.71    561.15 o 
   2   4  10      438.33      692.97     55.94 o 
   4   4  10     4106.16     4746.55    133.88 o 
   6   4  10    10845.08    10357.28    230.59 o 
   8   4  10     2928.46     2872.91    113.92 o 
  10   4  10      517.37      762.30     80.89 o 
  12   4  10     1168.97     1546.80     82.80 o 
  14   4  10     3640.55     4039.88    151.49 o 
  16   4  10       20.08      204.03     89.63 o 
  18   4  10      552.45      676.41    116.85 o 
  20   4  10     1226.81     1702.42    195.30 o 
  22   4  10      562.88      846.27    125.50 o 
 -23   5  10     6650.34     6174.06    210.02 o 
 -21   5  10     1660.14     1764.82    154.75 o 
 -19   5  10    10379.81     9683.43    309.15 o 
 -17   5  10    33017.23    32019.11    551.73 o 
 -15   5  10     8975.03     9274.81    215.26 o 
 -13   5  10     3162.50     3349.28    129.93 o 
 -11   5  10    73104.65    72452.66   1282.11 o 
  -9   5  10    53231.93    53532.11    953.85 o 
  -7   5  10      186.18      263.92     67.01 o 
  -5   5  10    75158.93    71718.48   1437.87 o 
  -3   5  10   133836.31   128608.58   2646.85 o 
  -1   5  10    13538.37    13304.79    315.34 o 
   1   5  10    39430.86    39475.76    842.90 o 
   3   5  10   143710.38   143062.11   2927.34 o 
   5   5  10    56934.69    54230.75   1103.74 o 
   7   5  10    15207.31    15697.49    287.58 o 
   9   5  10    55212.00    53984.11    866.00 o 
  11   5  10    51287.79    50667.90    746.86 o 
  13   5  10     4294.04     4408.11    165.51 o 
  15   5  10    21760.51    21331.33    416.73 o 
  17   5  10    29556.04    29416.07    600.25 o 
  19   5  10     5139.90     5653.17    290.68 o 
  21   5  10      970.09     1156.42    167.57 o 
  23   5  10     9551.11     9673.80    330.41 o 
 -22   6  10      781.20      946.65    232.58 o 
 -20   6  10     2526.38     2412.14    147.21 o 
 -18   6  10        5.16      -89.50    135.20 o 
 -16   6  10     1032.69     1043.18    161.52 o 
 -14   6  10     1043.95      976.59    121.58 o 
 -12   6  10     1590.27     1710.82    130.81 o 
 -10   6  10      220.74      159.41     77.90 o 
  -8   6  10    12898.17    12657.48    318.81 o 
  -6   6  10     5411.13     5402.19    238.08 o 
  -4   6  10     1212.83     1220.83     85.49 o 
  -2   6  10     8707.05     8028.84    181.61 o 
   0   6  10     4731.50     4552.98    140.64 o 
   2   6  10     1422.82     1604.91     76.71 o 
   4   6  10      498.15      366.24     56.08 o 
   6   6  10    14885.24    14552.65    241.09 o 
   8   6  10     3533.50     3988.86    165.45 o 
  10   6  10       88.80      247.52     73.56 o 
  12   6  10     3648.26     4015.88    153.11 o 
  14   6  10     8501.63     8876.62    276.31 o 
  16   6  10     1143.44     1673.94    130.43 o 
  18   6  10      633.46      874.95    133.21 o 
  20   6  10     1143.44     2115.66    185.74 o 
  22   6  10     1569.62     1945.54    448.62 o 
 -21   7  10      604.53      732.48    230.58 o 
 -19   7  10     2257.31     2209.26    303.48 o 
 -17   7  10    12419.54    12994.72    785.10 o 
 -15   7  10     7239.69     7638.44    382.70 o 
 -13   7  10     2053.42     2149.42    147.27 o 
 -11   7  10    29447.29    28862.91    645.64 o 
  -9   7  10    24939.24    25472.96    570.83 o 
  -7   7  10      120.47      197.42     73.94 o 
  -5   7  10    33218.09    32833.09    725.70 o 
  -3   7  10    50426.91    49515.75    878.50 o 
  -1   7  10     5029.79     5429.11    136.89 o 
   1   7  10    31499.19    30768.53    579.27 o 
   3   7  10    67227.75    66026.09   1198.71 o 
   5   7  10    20931.10    20825.44    488.76 o 
   7   7  10     3912.36     3971.25    148.53 o 
   9   7  10    37571.02    36825.29    599.49 o 
  11   7  10    24743.76    24677.47    432.38 o 
  13   7  10       63.57      162.98     83.96 o 
  15   7  10    13331.67    13862.35    298.53 o 
  17   7  10    14802.67    14751.74    378.17 o 
  19   7  10     3045.61     3508.47    524.96 o 
  21   7  10     1306.95     1863.35    192.63 o 
 -20   8  10    10055.60     9941.97    504.04 o 
 -18   8  10     1207.63     1715.05    208.15 o 
 -16   8  10     4638.70     4783.24    223.13 o 
 -14   8  10    23685.11    23601.79    560.40 o 
 -12   8  10    19932.82    19673.11    474.84 o 
 -10   8  10     1111.94     1236.39    114.23 o 
  -8   8  10    38469.29    37490.02    796.48 o 
  -6   8  10    48694.38    47665.87    982.58 o 
  -4   8  10     1671.93     1687.47    100.22 o 
  -2   8  10    32803.72    31442.40    861.55 o 
   0   8  10    49252.60    48807.08   1286.03 o 
   2   8  10    10856.22    10327.70    269.48 o 
   4   8  10     2020.82     2425.46    128.72 o 
   6   8  10    34313.46    33513.13    647.10 o 
   8   8  10    22651.19    22609.99    535.50 o 
  10   8  10       45.15      164.00     99.69 o 
  12   8  10     9219.61    10516.29    520.77 o 
  14   8  10    12791.47    13292.87    412.86 o 
  16   8  10     1841.98     1852.58    151.68 o 
  18   8  10      702.73      900.01    140.61 o 
  20   8  10     4766.03     5406.43    416.50 o 
 -19   9  10     1312.76     1942.20    246.17 o 
 -17   9  10     2062.79     2340.86    283.66 o 
 -15   9  10      882.40      979.96    130.12 o 
 -13   9  10      293.80      372.11    106.63 o 
 -11   9  10     2683.06     2949.83    160.17 o 
  -9   9  10     5746.40     5511.56    191.60 o 
  -7   9  10     3571.92     3487.05    212.82 o 
  -5   9  10      970.78     1482.51    154.67 o 
  -3   9  10     4753.27     4588.45    227.46 o 
  -1   9  10     9220.40     9426.37    332.51 o 
   1   9  10      177.43      229.63     76.06 o 
   3   9  10     5457.63     5725.20    297.17 o 
   5   9  10     7639.86     7373.05    441.15 o 
   7   9  10     3326.07     3155.04    145.79 o 
   9   9  10      725.02     1006.17    119.42 o 
  11   9  10     4276.78     4781.24    218.21 o 
  13   9  10      982.70     1244.97    156.67 o 
  15   9  10      912.30     1379.31    175.98 o 
  17   9  10      800.15     1406.53    142.30 o 
  19   9  10      177.64      180.67    150.82 o 
 -16  10  10     4428.40     4667.36    245.67 o 
 -14  10  10    12759.61    13464.43    359.33 o 
 -12  10  10     4735.00     4563.61    276.13 o 
 -10  10  10     1139.53     1169.49    170.87 o 
  -8  10  10    19514.29    19492.03    943.92 o 
  -6  10  10    13443.57    13592.17    452.51 o 
  -4  10  10      146.12      284.16    118.65 o 
  -2  10  10    14383.13    14168.45    449.79 o 
   0  10  10    21387.98    21359.38    620.86 o 
   2  10  10     9079.12     9017.95    257.58 o 
   4  10  10     2768.30     2797.38    154.54 o 
   6  10  10    27801.05    25903.11    603.11 o 
   8  10  10    23414.09    22609.04    662.84 o 
  10  10  10       34.47      196.10    113.00 o 
  12  10  10    16774.87    15887.44    439.35 o 
  14  10  10    15171.83    14487.84    492.95 o 
  16  10  10     1785.01     2121.17    239.54 o 
 -15  11  10      100.93      338.37    230.34 o 
 -13  11  10     2625.34     2780.19    327.61 o 
 -11  11  10     2703.19     2924.75    230.83 o 
  -9  11  10     1823.91     1974.07    198.50 o 
  -7  11  10        8.05      154.55    127.00 o 
  -5  11  10      830.20      897.26    184.99 o 
  -3  11  10     3816.12     3678.37    220.29 o 
  -1  11  10     2492.16     2788.29    196.46 o 
   1  11  10      200.52      402.71    118.92 o 
   3  11  10     2339.35     2323.13    148.80 o 
   5  11  10     3631.53     3665.18    178.81 o 
   7  11  10     2845.19     2944.63    173.65 o 
   9  11  10       96.66      265.17    134.97 o 
  11  11  10     3476.24     4174.39    263.83 o 
  13  11  10     2717.26     4043.99    331.46 o 
  15  11  10       64.19      198.48    171.99 o 
 -12  12  10     7989.00     8879.82    525.48 o 
 -10  12  10       38.10      246.17    202.72 o 
  -8  12  10    10891.39    11040.53    404.39 o 
  -6  12  10    18664.35    19070.14    592.83 o 
  -4  12  10     1726.71     2000.62    186.56 o 
  -2  12  10    10393.83    10637.83    922.66 o 
   0  12  10    22033.67    22534.58    663.31 o 
   2  12  10     4201.81     3955.98    227.75 o 
   4  12  10     1813.31     1848.06    139.27 o 
   6  12  10    15299.98    14454.09    387.95 o 
   8  12  10     8202.11     8031.88    537.63 o 
  10  12  10        0.30      317.52    223.94 o 
  12  12  10     5298.31     5063.36    366.45 o 
  -9  13  10     4763.77     5163.23    369.16 o 
  -7  13  10       59.05     -130.17    169.76 o 
  -5  13  10     7399.42     7199.52    405.27 o 
  -3  13  10     9768.36     9742.92    477.96 o 
  -1  13  10      680.38      678.47    175.43 o 
   1  13  10     6370.22     6359.62    280.00 o 
   3  13  10    14211.73    12954.18    573.97 o 
   5  13  10     4401.55     4357.60    266.51 o 
   7  13  10     1554.36     2159.13    188.72 o 
   9  13  10     6602.82     6947.76    959.47 o 
  -2  14  10      254.63      153.96    161.20 o 
   0  14  10      309.27      587.85    170.21 o 
   2  14  10      135.21      367.70    159.39 o 
 -23   1  11    13035.63    13055.66    492.23 o 
 -21   1  11    13810.13    13712.34    537.79 o 
 -19   1  11      435.77      310.55     81.49 o 
 -17   1  11    25932.69    25349.87    393.05 o 
 -15   1  11    47483.23    47311.67    621.30 o 
 -13   1  11    15172.90    15507.05    242.08 o 
 -11   1  11    12542.51    12727.31    180.70 o 
  -9   1  11    78197.16    79168.75    833.18 o 
  -7   1  11    86822.96    88298.23    959.10 o 
  -5   1  11      198.01      257.12     28.37 o 
  -3   1  11   104485.13   109013.02   1530.95 o 
  -1   1  11    95378.95    93833.46   1434.74 o 
   1   1  11    35871.55    36289.12    717.45 o 
   3   1  11    22938.00    23907.71    504.79 o 
   5   1  11   116207.94   115281.10   1747.01 o 
   7   1  11   111099.79   110980.28   1560.46 o 
   9   1  11      598.93      890.92     62.68 o 
  11   1  11    52693.44    52869.06    683.75 o 
  13   1  11    55195.42    54716.71    900.01 o 
  15   1  11     4828.36     5452.55    181.19 o 
  17   1  11    16547.83    16076.54    397.08 o 
  19   1  11    30955.08    29449.51    511.15 o 
  21   1  11     6904.53     6556.39    186.61 o 
  23   1  11     1464.64     1648.99    131.25 o 
 -24   2  11     2281.67     2166.64    183.09 o 
 -22   2  11       84.81      -58.49    125.56 o 
 -20   2  11     6157.90     6315.18    223.15 o 
 -18   2  11     7405.51     7056.87    230.47 o 
 -16   2  11      477.32      350.42     98.25 o 
 -14   2  11     6153.40     6475.29    164.77 o 
 -12   2  11    23715.71    23344.01    323.12 o 
 -10   2  11     8855.91     9368.29    155.60 o 
  -8   2  11     3117.09     3383.42     74.56 o 
  -6   2  11    23055.66    22686.60    317.52 o 
  -4   2  11    12993.28    13603.05    267.55 o 
  -2   2  11      216.74      267.81     32.45 o 
   0   2  11    18778.14    19351.93    290.72 o 
   2   2  11    43407.47    43296.45    618.54 o 
   4   2  11    16611.23    17839.24    281.03 o 
   6   2  11     2557.66     2552.91     84.76 o 
   8   2  11    32734.99    32214.11    499.07 o 
  10   2  11    21636.01    22473.82    439.12 o 
  12   2  11      712.31      811.36     81.02 o 
  14   2  11    12665.74    12739.19    244.97 o 
  16   2  11    18620.09    18798.85    318.70 o 
  18   2  11     5064.66     5154.00    194.56 o 
  20   2  11     2797.91     3303.66    251.08 o 
  22   2  11     8281.29     8343.32    257.80 o 
  24   2  11     3523.71     3738.88    195.85 o 
 -23   3  11     1513.63     1724.81    148.87 o 
 -21   3  11     3064.33     3168.07    177.01 o 
 -19   3  11      990.23     1226.84    129.94 o 
 -17   3  11     2049.57     2217.05    127.16 o 
 -15   3  11    12962.37    13233.48    279.86 o 
 -13   3  11     2935.43     3301.52    128.71 o 
 -11   3  11     2175.04     2324.45     93.59 o 
  -9   3  11    17112.78    17214.16    357.65 o 
  -7   3  11    39327.68    38736.95    709.05 o 
  -5   3  11     2090.37     2144.18     82.15 o 
  -3   3  11    44171.84    43521.48    690.34 o 
  -1   3  11    42099.21    40966.76    727.58 o 
   1   3  11     6327.77     7288.12    132.08 o 
   3   3  11    28924.11    29602.73    439.75 o 
   5   3  11    73712.54    75079.59   1067.21 o 
   7   3  11    13516.70    13580.22    220.26 o 
   9   3  11     7513.82     6759.17    211.81 o 
  11   3  11    36743.04    35231.28    512.56 o 
  13   3  11    12132.17    12473.63    231.79 o 
  15   3  11      180.54      287.61     75.21 o 
  17   3  11     7343.82     7343.68    205.97 o 
  19   3  11    11023.03    10453.33    296.29 o 
  21   3  11      615.55      932.28    138.08 o 
  23   3  11      441.55      566.37    130.60 o 
 -24   4  11     6854.01     6560.77    410.55 o 
 -22   4  11        7.40       -3.90    108.21 o 
 -20   4  11    11763.23    11321.35    268.12 o 
 -18   4  11    30828.33    30433.92    537.22 o 
 -16   4  11     9506.67     9519.51    229.46 o 
 -14   4  11    13440.17    13944.40    282.83 o 
 -12   4  11    80050.77    79073.39   1132.66 o 
 -10   4  11    75903.11    75201.85   1071.81 o 
  -8   4  11       88.80      204.20     45.53 o 
  -6   4  11   150244.78   148671.03   2053.77 o 
  -4   4  11   119164.23   116883.79   1617.39 o 
  -2   4  11     5585.62     5318.28    104.73 o 
   0   4  11    49846.88    49745.51    874.13 o 
   2   4  11   167935.41   164466.83   2747.52 o 
   4   4  11    53306.19    50973.20   1938.35 o 
   6   4  11    10510.84    10523.49    235.44 o 
   8   4  11    80122.27    76724.12   1203.23 o 
  10   4  11    39736.74    38093.14    639.27 o 
  12   4  11      178.58      372.03     69.48 o 
  14   4  11    15005.65    15210.74    266.07 o 
  16   4  11    19003.56    19125.39    378.27 o 
  18   4  11     3273.23     3564.60    163.26 o 
  20   4  11     1823.63     2258.02    153.78 o 
  22   4  11     7000.41     7056.64    258.63 o 
 -23   5  11     1401.12     1513.15    136.67 o 
 -21   5  11       56.77       81.78     91.62 o 
 -19   5  11      208.67      186.39     88.21 o 
 -17   5  11      154.25      172.38     78.60 o 
 -15   5  11        2.80      216.29     73.13 o 
 -13   5  11      310.05      439.20     84.18 o 
 -11   5  11      266.46      351.04     57.56 o 
  -9   5  11       77.01      166.76     56.00 o 
  -7   5  11       40.92      119.06     45.01 o 
  -5   5  11     3308.76     2927.25    179.52 o 
  -3   5  11     6587.71     6075.15    180.81 o 
  -1   5  11        8.63      130.96     42.87 o 
   1   5  11    11423.27    11081.71    346.20 o 
   3   5  11    20523.86    20246.15    476.14 o 
   5   5  11     3409.70     3574.11    169.21 o 
   7   5  11    12447.05    12080.10    237.70 o 
   9   5  11     5538.09     5124.99    152.24 o 
  11   5  11      691.93      956.67     83.42 o 
  13   5  11     2422.04     2929.64    171.89 o 
  15   5  11      506.69      622.70    105.29 o 
  17   5  11     1752.08     1974.67    154.41 o 
  19   5  11       43.71      202.49    141.38 o 
  21   5  11      146.57      293.40    144.47 o 
  23   5  11       24.05      253.47    173.51 o 
 -22   6  11      489.48      414.36    172.55 o 
 -20   6  11     9572.50     9307.21    323.86 o 
 -18   6  11    12773.59    13705.01    397.87 o 
 -16   6  11      262.40      325.47    137.61 o 
 -14   6  11    10866.13    11155.27    329.23 o 
 -12   6  11    32690.73    32783.28    728.81 o 
 -10   6  11     6357.07     6283.67    213.86 o 
  -8   6  11     6207.35     6549.63    208.21 o 
  -6   6  11    44890.13    44024.63    914.21 o 
  -4   6  11    40834.30    40271.36    726.04 o 
  -2   6  11     1214.22     1359.55     83.92 o 
   0   6  11    20458.17    20310.89    384.14 o 
   2   6  11   113546.04   110480.55   1717.37 o 
   4   6  11    11841.68    12060.13    230.03 o 
   6   6  11     7014.70     7143.74    148.48 o 
   8   6  11    63529.15    62058.55    977.60 o 
  10   6  11    45578.38    45448.55    669.47 o 
  12   6  11        7.78      209.24     82.63 o 
  14   6  11    25654.63    26387.16    484.40 o 
  16   6  11    31154.88    31625.08    569.56 o 
  18   6  11     4746.80     5363.02    225.06 o 
  20   6  11     6092.41     6347.93    305.64 o 
  22   6  11    13360.81    13610.99    454.73 o 
 -21   7  11     2866.52     3186.12    328.75 o 
 -19   7  11      128.22      163.06    155.29 o 
 -17   7  11     7209.70     7589.75    623.32 o 
 -15   7  11    16570.29    17334.91    451.53 o 
 -13   7  11      745.92      874.65    116.38 o 
 -11   7  11     2469.49     2822.67    152.21 o 
  -9   7  11    17339.38    17511.10    419.89 o 
  -7   7  11    24338.46    23914.30    789.52 o 
  -5   7  11      611.96      694.91     83.21 o 
  -3   7  11    11605.78    11298.53    238.32 o 
  -1   7  11    36255.10    35142.54    635.58 o 
   1   7  11    14896.73    14500.98    288.33 o 
   3   7  11     1517.93     1855.28     79.78 o 
   5   7  11    24830.92    25147.52    429.37 o 
   7   7  11    24008.36    23702.51    371.71 o 
   9   7  11     2669.22     2858.10    111.75 o 
  11   7  11     6431.90     7298.03    185.51 o 
  13   7  11    17110.94    16822.98    331.30 o 
  15   7  11     1927.82     1904.86    126.01 o 
  17   7  11      958.52     1364.32    123.24 o 
  19   7  11     6885.12     7225.79    359.42 o 
  21   7  11     1201.84     1354.82    184.90 o 
 -20   8  11     2421.82     2684.98    286.44 o 
 -18   8  11     6782.21     6849.14    548.77 o 
 -16   8  11     3690.63     4340.68    215.29 o 
 -14   8  11      423.76      420.99    113.06 o 
 -12   8  11    16460.84    16256.81    412.07 o 
 -10   8  11    14026.22    13752.29    353.06 o 
  -8   8  11     1257.36     1196.27    106.61 o 
  -6   8  11    20295.63    20264.29    459.75 o 
  -4   8  11    22523.29    21984.10    417.29 o 
  -2   8  11     2779.81     2854.39    128.19 o 
   0   8  11    16473.11    16074.49    383.34 o 
   2   8  11    18371.78    17310.67    412.22 o 
   4   8  11     2709.56     2617.78    140.76 o 
   6   8  11     5071.35     5436.33    171.70 o 
   8   8  11    14167.38    13535.85    357.11 o 
  10   8  11     5687.41     5782.28    228.18 o 
  12   8  11      152.29      347.28     97.64 o 
  14   8  11     5992.05     6155.84    225.81 o 
  16   8  11     3388.47     3894.62    197.30 o 
  18   8  11       87.28      218.25    149.69 o 
  20   8  11      268.36      500.43    259.46 o 
 -19   9  11      616.33      829.13    206.27 o 
 -17   9  11     4157.62     4519.61    256.69 o 
 -15   9  11    17818.21    17985.36    456.91 o 
 -13   9  11     6830.96     6768.28    238.28 o 
 -11   9  11     3878.54     3705.40    172.75 o 
  -9   9  11    24826.10    24327.64    545.60 o 
  -7   9  11    26935.11    26951.42    587.12 o 
  -5   9  11      227.40      210.06     79.35 o 
  -3   9  11    32220.94    32571.56    901.39 o 
  -1   9  11    55290.17    52744.57   1392.73 o 
   1   9  11     3812.31     3681.90    155.12 o 
   3   9  11    20602.04    19628.36    463.20 o 
   5   9  11    39577.64    38168.94    843.71 o 
   7   9  11     8411.45     8083.42    303.59 o 
   9   9  11     1725.61     1781.15    141.87 o 
  11   9  11    21665.82    21054.79    530.79 o 
  13   9  11    14702.28    13703.23    520.12 o 
  15   9  11      717.14      809.86    162.31 o 
  17   9  11     5825.76     5759.81    225.72 o 
 -16  10  11       31.66      -27.69    123.96 o 
 -14  10  11       13.88        7.69    103.69 o 
 -12  10  11       24.95       71.93     92.49 o 
 -10  10  11       90.15      229.39    140.95 o 
  -8  10  11       55.65      154.55    128.49 o 
  -6  10  11      137.68      150.74    119.30 o 
  -4  10  11       13.28      146.77    117.94 o 
  -2  10  11      184.32      131.17    111.99 o 
   0  10  11      466.12      321.59    142.26 o 
   2  10  11       54.24      228.83     84.37 o 
   4  10  11      156.61      299.16     96.17 o 
   6  10  11      441.74      479.80    105.92 o 
   8  10  11      366.70      453.82    132.90 o 
  10  10  11       38.96     -169.13    202.58 o 
  12  10  11      327.22      477.50    254.22 o 
  14  10  11       12.50      328.72    171.96 o 
  16  10  11        0.98      672.81    194.38 o 
 -15  11  11    10509.50     9945.20    585.31 o 
 -13  11  11     3248.73     3770.96    372.53 o 
 -11  11  11     2556.60     2813.54    229.04 o 
  -9  11  11    14916.26    15275.83    916.43 o 
  -7  11  11    11524.99    11856.37    416.44 o 
  -5  11  11        0.54       31.73    120.12 o 
  -3  11  11    16963.76    17086.38    533.06 o 
  -1  11  11    22871.29    22146.51    651.81 o 
   1  11  11     2666.24     2872.97    197.46 o 
   3  11  11     6779.69     6267.29    211.12 o 
   5  11  11    19294.53    18863.86    465.82 o 
   7  11  11     8824.46     8289.40    267.00 o 
   9  11  11      876.17      959.90    164.62 o 
  11  11  11    11761.69    11847.17    789.43 o 
  13  11  11    13471.40    12902.03   1635.29 o 
  15  11  11      955.42      973.98    195.85 o 
 -12  12  11     6037.62     6123.71    432.80 o 
 -10  12  11     2928.40     3458.56    342.57 o 
  -8  12  11      367.05      331.22    149.61 o 
  -6  12  11     8294.81     8413.84    335.46 o 
  -4  12  11     7892.67     7352.52    336.84 o 
  -2  12  11      478.86      473.33    132.08 o 
   0  12  11     2635.03     3242.91    214.01 o 
   2  12  11     6413.85     6111.50    210.80 o 
   4  12  11     3511.45     3605.35    244.40 o 
   6  12  11      515.67      660.13    145.63 o 
   8  12  11     5198.16     5372.85    267.44 o 
  10  12  11     3472.73     4651.59    269.22 o 
  12  12  11       89.22      292.27    158.19 o 
  -9  13  11     3304.46     3486.83    335.99 o 
  -7  13  11     4744.96     5073.88    353.45 o 
  -5  13  11      296.94      541.67    184.35 o 
  -3  13  11     2304.44     2925.55    268.18 o 
  -1  13  11     6565.25     6350.94    363.15 o 
   1  13  11     2701.28     2278.12    235.48 o 
   3  13  11      658.58     1076.32    137.86 o 
   5  13  11     3592.43     3740.45    473.22 o 
   7  13  11     2855.23     3542.31    235.17 o 
 -24   0  12     8592.52     8768.18    779.24 o 
 -22   0  12    11041.33    10885.71    337.50 o 
 -20   0  12     2533.31     2492.25    182.03 o 
 -18   0  12    18256.78    18497.22    475.24 o 
 -16   0  12    64119.77    62224.39   1132.14 o 
 -14   0  12    20636.56    20931.03    458.89 o 
 -12   0  12    11578.34    12556.67    261.01 o 
 -10   0  12   149422.31   150088.14   2588.98 o 
  -8   0  12    99612.20    97107.70   1817.88 o 
  -6   0  12      163.52      303.09     44.18 o 
  -4   0  12   190465.61   193929.00   3268.62 o 
  -2   0  12   197620.14   198784.31   3833.07 o 
   0   0  12    40226.03    43520.85    873.78 o 
   2   0  12   102371.34   105987.38   2062.04 o 
   4   0  12   197854.41   201257.81   7778.59 o 
   6   0  12    20295.02    19879.33    439.66 o 
   8   0  12    27243.76    28692.00    614.31 o 
  10   0  12    66537.88    66514.86   1323.24 o 
  12   0  12    29801.49    28989.38    646.33 o 
  14   0  12      209.47      529.29    162.37 o 
  16   0  12    14297.78    13858.71    465.74 o 
  18   0  12    11761.77    11390.07    665.95 o 
  20   0  12     3018.60     3427.54    225.88 o 
  22   0  12     2594.67     2502.58    203.58 o 
  24   0  12     4256.78     4288.77    281.85 o 
 -23   1  12      204.17      172.29    106.35 o 
 -21   1  12      656.82      888.77    119.40 o 
 -19   1  12      586.84      733.97     95.59 o 
 -17   1  12     1330.09     1550.47    105.11 o 
 -15   1  12     1263.09     1376.46     88.23 o 
 -13   1  12     1683.10     2089.57     94.66 o 
 -11   1  12     2912.79     3267.03     81.99 o 
  -9   1  12     1618.39     1913.75     58.44 o 
  -7   1  12    25077.00    25159.34    295.80 o 
  -5   1  12    10213.61    11554.27    157.35 o 
  -3   1  12     6619.49     6759.07    118.64 o 
  -1   1  12    43216.86    44963.68    601.39 o 
   1   1  12    17882.62    20252.34    458.99 o 
   3   1  12     6106.70     6794.54    144.12 o 
   5   1  12    33791.15    34278.42    556.43 o 
   7   1  12    16492.13    16579.00    259.29 o 
   9   1  12     2044.00     2816.43     93.27 o 
  11   1  12    10979.25    10482.00    193.75 o 
  13   1  12    11044.87    10640.62    262.86 o 
  15   1  12     2784.46     3234.89    161.53 o 
  17   1  12      796.35      996.14    124.48 o 
  19   1  12      888.57     1151.42    119.07 o 
  21   1  12     1097.26     1407.95    114.65 o 
  23   1  12      407.07      736.55    113.31 o 
 -24   2  12     5904.61     5491.25    286.50 o 
 -22   2  12     3674.27     3746.13    213.56 o 
 -20   2  12        0.05       -0.28    107.48 o 
 -18   2  12    13855.85    13413.48    332.27 o 
 -16   2  12    18233.52    17840.36    397.63 o 
 -14   2  12      346.00      498.85     73.01 o 
 -12   2  12    14798.96    15293.30    245.42 o 
 -10   2  12    37122.34    37175.60    548.18 o 
  -8   2  12    17328.04    17577.48    247.19 o 
  -6   2  12     4898.42     4855.05     97.54 o 
  -4   2  12    78777.33    80551.16   1123.92 o 
  -2   2  12    75269.94    79605.84   1109.80 o 
   0   2  12     1144.03     1334.07     79.79 o 
   2   2  12    42081.69    41524.92    521.58 o 
   4   2  12    72861.81    74893.93    981.93 o 
   6   2  12    36961.57    36496.62    508.54 o 
   8   2  12    10564.12    10803.47    270.53 o 
  10   2  12    58895.91    58077.02    801.34 o 
  12   2  12    42630.41    43343.69    624.96 o 
  14   2  12     1910.15     2197.08    125.04 o 
  16   2  12    28125.77    27629.99    428.20 o 
  18   2  12    26200.03    25331.48    437.87 o 
  20   2  12     2333.10     2574.36    141.67 o 
  22   2  12     3162.77     3488.04    286.69 o 
  24   2  12     9805.25     8816.69    407.81 o 
 -23   3  12     2049.63     2185.58    177.47 o 
 -21   3  12    11974.41    11373.60    305.48 o 
 -19   3  12    17218.92    17259.86    397.40 o 
 -17   3  12      123.42      102.10     82.87 o 
 -15   3  12    20753.44    20970.15    391.37 o 
 -13   3  12    37866.82    37797.16    626.03 o 
 -11   3  12     9877.63    10026.01    200.47 o 
  -9   3  12    12201.08    12404.22    220.44 o 
  -7   3  12    64787.02    64480.03   1028.37 o 
  -5   3  12    83890.45    85329.26   1336.17 o 
  -3   3  12     2507.20     2443.94     83.77 o 
  -1   3  12    69485.73    72722.03   1138.92 o 
   1   3  12    81226.00    80437.88   1147.35 o 
   3   3  12    33824.40    35488.86    522.26 o 
   5   3  12     6705.05     7388.96    152.77 o 
   7   3  12    79170.89    79103.06   1115.45 o 
   9   3  12    51351.78    49929.25    687.75 o 
  11   3  12       74.14      291.62     67.00 o 
  13   3  12    26610.27    28053.48    426.11 o 
  15   3  12    28318.04    28360.10    430.86 o 
  17   3  12     6377.94     6194.32    192.38 o 
  19   3  12     4925.21     5503.48    236.32 o 
  21   3  12    12023.14    11573.79    317.70 o 
  23   3  12     3081.98     3276.62    182.03 o 
 -22   4  12     2136.26     2336.95    162.94 o 
 -20   4  12      678.08      701.06    105.01 o 
 -18   4  12     1853.50     1929.75    122.11 o 
 -16   4  12     8869.85     9471.73    257.51 o 
 -14   4  12     2615.53     3055.52    128.08 o 
 -12   4  12      345.98      432.59     87.61 o 
 -10   4  12    21674.85    21683.53    348.49 o 
  -8   4  12     5809.90     6168.54    173.84 o 
  -6   4  12      892.07     1108.36     58.42 o 
  -4   4  12    13878.35    13601.48    220.64 o 
  -2   4  12    19153.71    18561.01    312.81 o 
   0   4  12       61.63      103.93     33.76 o 
   2   4  12     5836.56     5965.99    153.78 o 
   4   4  12    16813.54    17307.42    308.35 o 
   6   4  12      794.52      817.16     73.80 o 
   8   4  12      564.29      767.18     76.62 o 
  10   4  12     3005.38     3247.23    140.51 o 
  12   4  12     1784.15     1900.00     97.92 o 
  14   4  12       25.74      108.95     73.00 o 
  16   4  12     3128.68     3445.68    206.68 o 
  18   4  12     1736.48     2072.73    135.43 o 
  20   4  12       96.06      245.39    109.77 o 
  22   4  12      170.21      313.28    182.65 o 
 -23   5  12      340.39      243.60    104.12 o 
 -21   5  12    11781.20    11161.49    477.66 o 
 -19   5  12    20218.55    19340.38    421.96 o 
 -17   5  12     1043.96     1185.38    101.56 o 
 -15   5  12    17161.26    17010.53    326.18 o 
 -13   5  12    50339.08    50828.70    751.30 o 
 -11   5  12    19899.31    20017.63    443.88 o 
  -9   5  12    11497.71    11075.41    246.75 o 
  -7   5  12    70334.13    68554.26   1200.70 o 
  -5   5  12    74071.27    71511.15   1258.95 o 
  -3   5  12      110.41      150.84     50.00 o 
  -1   5  12    78302.69    76816.18   1602.45 o 
   1   5  12    76239.20    75979.66   1948.30 o 
   3   5  12     7415.32     7299.66    176.79 o 
   5   5  12     6237.76     6557.12    140.65 o 
   7   5  12    84702.44    82762.42   1287.68 o 
   9   5  12    29496.32    29738.21    509.70 o 
  11   5  12     1338.58     1508.47    104.71 o 
  13   5  12    25059.63    25699.07    426.16 o 
  15   5  12    31485.68    30982.53    561.18 o 
  17   5  12      662.36     1029.01    138.80 o 
  19   5  12     5398.47     5969.69    275.46 o 
  21   5  12    13430.70    13855.12    409.52 o 
 -22   6  12      169.83      -70.04    154.97 o 
 -20   6  12       24.88       -5.14    127.99 o 
 -18   6  12     1296.82     1612.36    174.64 o 
 -16   6  12     1580.41     1663.68    182.63 o 
 -14   6  12       22.07       58.98     71.22 o 
 -12   6  12     1703.71     1554.98    129.28 o 
 -10   6  12     3639.18     3731.99    167.42 o 
  -8   6  12      233.72      277.22     76.01 o 
  -6   6  12      594.11      571.99     81.25 o 
  -4   6  12     5088.74     5002.68    139.38 o 
  -2   6  12     5500.75     5227.11    139.40 o 
   0   6  12       29.86       89.78     53.33 o 
   2   6  12      210.84      419.92     61.13 o 
   4   6  12     6190.57     6190.86    147.16 o 
   6   6  12     4417.47     4437.39    117.92 o 
   8   6  12     3425.80     3454.72    124.57 o 
  10   6  12     6710.66     7238.61    169.57 o 
  12   6  12     2233.42     2828.02    135.06 o 
  14   6  12      281.12      584.12    101.46 o 
  16   6  12      732.16     1016.09    120.40 o 
  18   6  12     2714.02     3216.05    186.73 o 
  20   6  12      506.03      934.15    232.62 o 
  22   6  12      329.16      370.45    175.86 o 
 -21   7  12     3972.51     4138.13    360.98 o 
 -19   7  12     6981.92     7643.56    364.56 o 
 -17   7  12      319.05      188.90    225.79 o 
 -15   7  12     5553.13     5873.44    235.98 o 
 -13   7  12    20535.02    20800.63    503.31 o 
 -11   7  12     8271.67     8656.93    262.88 o 
  -9   7  12     6080.21     6032.60    207.47 o 
  -7   7  12    28635.59    29432.68    639.60 o 
  -5   7  12    19503.11    19100.42    375.44 o 
  -3   7  12     1226.63     1244.90     75.22 o 
  -1   7  12    35996.41    35284.61    641.51 o 
   1   7  12    41694.14    40930.28    736.52 o 
   3   7  12     1154.59     1361.31     94.94 o 
   5   7  12    14968.89    14891.07    278.59 o 
   7   7  12    29877.27    29866.41    564.08 o 
   9   7  12    13318.68    12935.35    253.65 o 
  11   7  12     1551.94     2053.12    111.31 o 
  13   7  12    17987.91    18278.12    354.34 o 
  15   7  12    12054.90    11994.41    275.62 o 
  17   7  12       98.33      357.44    108.07 o 
  19   7  12     3146.73     3595.79    190.89 o 
  21   7  12     7183.04     7286.11    309.56 o 
 -20   8  12        3.12      144.55    186.70 o 
 -18   8  12     8473.74     8690.13    455.92 o 
 -16   8  12    18940.48    19775.72    500.17 o 
 -14   8  12     4429.79     4524.30    206.18 o 
 -12   8  12     5935.89     5679.51    216.97 o 
 -10   8  12    43179.31    41578.09    885.11 o 
  -8   8  12    21478.45    21532.49    492.14 o 
  -6   8  12     1673.04     1843.41     96.55 o 
  -4   8  12    27081.66    26744.64    500.21 o 
  -2   8  12    42379.21    41479.48    746.03 o 
   0   8  12     4659.89     4347.89    240.45 o 
   2   8  12    10557.57    10541.52    281.84 o 
   4   8  12    45411.26    44319.70    964.54 o 
   6   8  12    13475.24    12882.47    341.26 o 
   8   8  12     3131.04     3572.09    171.05 o 
  10   8  12    16430.34    16972.38    441.50 o 
  12   8  12    10449.88    10357.84    323.58 o 
  14   8  12      394.24      491.22    115.36 o 
  16   8  12     4391.60     5077.84    218.42 o 
  18   8  12     7056.65     7171.39    257.43 o 
  20   8  12     1392.98     1772.21    304.74 o 
 -17   9  12      173.58      421.36    180.38 o 
 -15   9  12     1231.32     1370.78    141.63 o 
 -13   9  12     3495.44     3498.37    182.04 o 
 -11   9  12     1819.27     1907.53    136.61 o 
  -9   9  12      182.20      110.11     87.70 o 
  -7   9  12     1393.93     1427.95     92.23 o 
  -5   9  12     3158.08     3087.48    149.24 o 
  -3   9  12     1083.93     1047.05     93.61 o 
  -1   9  12      319.63      559.66    121.19 o 
   1   9  12     5758.24     5657.51    240.72 o 
   3   9  12     4746.88     4587.20    177.53 o 
   5   9  12       67.14      237.23     93.83 o 
   7   9  12     1500.09     1934.71    140.06 o 
   9   9  12     4090.97     4211.98    239.69 o 
  11   9  12      375.10      724.66    160.04 o 
  13   9  12      483.71      706.92    145.19 o 
  15   9  12      671.88     1219.72    170.91 o 
  17   9  12      467.52      756.68    129.47 o 
 -16  10  12     6380.45     6937.18    292.90 o 
 -14  10  12      341.07      284.78    110.98 o 
 -12  10  12     6904.40     6509.18    218.87 o 
 -10  10  12    15361.04    15822.91    684.82 o 
  -8  10  12     7457.41     7360.67    237.84 o 
  -6  10  12     3366.98     3416.42    159.71 o 
  -4  10  12    22106.11    21213.03    632.34 o 
  -2  10  12    18413.38    18681.43    566.29 o 
   0  10  12     1170.18     1144.66    101.97 o 
   2  10  12    19082.60    17600.61    425.99 o 
   4  10  12    41257.78    39319.02    867.80 o 
   6  10  12    13548.98    12981.27    350.35 o 
   8  10  12     3813.70     3842.09    227.65 o 
  10  10  12    25643.23    23648.18    842.71 o 
  12  10  12    19160.15    17564.88    999.82 o 
  14  10  12        5.61      213.92    196.60 o 
  16  10  12    10856.21    11110.89   1368.51 o 
 -15  11  12     1755.51     1557.57    298.25 o 
 -13  11  12     1299.22     1482.42    278.80 o 
 -11  11  12      115.52      125.37    229.48 o 
  -9  11  12       85.83      115.00    104.77 o 
  -7  11  12     1959.11     2054.48    190.03 o 
  -5  11  12     1715.08     1658.72    171.55 o 
  -3  11  12      605.32      801.83    138.68 o 
  -1  11  12      319.75      476.21    139.49 o 
   1  11  12     3569.19     3466.80    257.42 o 
   3  11  12     4169.27     3785.69    174.48 o 
   5  11  12      209.33      345.45    107.17 o 
   7  11  12     1981.61     2172.96    156.11 o 
   9  11  12     3753.26     4182.42    252.84 o 
  11  11  12      997.25     1410.86    214.47 o 
  13  11  12      514.64     1028.03    193.52 o 
 -12  12  12      702.70      796.44    153.38 o 
 -10  12  12    14168.64    14271.15    687.19 o 
  -8  12  12     9685.47    10441.27    541.81 o 
  -6  12  12       24.62      128.57    138.61 o 
  -4  12  12    10269.65    10837.78    390.86 o 
  -2  12  12    15014.37    14723.43    481.03 o 
   0  12  12     1609.40     1601.10    166.20 o 
   2  12  12     6221.73     6042.14    209.46 o 
   4  12  12    16623.37    15698.91    726.46 o 
   6  12  12     3455.07     3197.66    181.14 o 
   8  12  12     2068.61     2144.74    192.71 o 
  10  12  12     5569.34     5626.45    286.30 o 
  12  12  12     2276.33     2532.85    231.66 o 
  -7  13  12     8667.15     8450.29    464.96 o 
  -5  13  12     6671.95     6862.37    398.83 o 
  -3  13  12       87.89      110.51    162.49 o 
  -1  13  12    11731.88    11178.65    526.46 o 
   1  13  12    10252.87     9256.23    457.53 o 
   3  13  12      481.77      481.93    125.10 o 
   5  13  12     4715.95     4339.07    232.53 o 
   7  13  12     9537.36     9211.47   1115.39 o 
 -23   1  13     6336.88     6393.40    207.85 o 
 -21   1  13      962.47      980.34    118.92 o 
 -19   1  13    22364.87    23086.07    396.10 o 
 -17   1  13    26694.98    26506.79    438.02 o 
 -15   1  13     2188.53     2186.52     97.32 o 
 -13   1  13    27266.74    28104.06    390.33 o 
 -11   1  13    86677.19    85681.89   1060.25 o 
  -9   1  13    37927.42    38321.12    422.13 o 
  -7   1  13     9509.76     9665.14    130.05 o 
  -5   1  13   118860.88   118322.37   1271.19 o 
  -3   1  13   102562.55   106240.43   1283.18 o 
  -1   1  13      403.42      587.94     86.62 o 
   1   1  13    69269.81    69276.50    984.95 o 
   3   1  13   171210.67   175094.38   2627.81 o 
   5   1  13    37652.90    38738.98    689.93 o 
   7   1  13    12744.09    12642.08    350.73 o 
   9   1  13    84224.84    84839.47   1035.31 o 
  11   1  13    40614.16    40598.66    632.96 o 
  13   1  13      516.84      890.26    108.33 o 
  15   1  13    27484.80    27422.44    513.27 o 
  17   1  13    25406.14    24732.50    477.54 o 
  19   1  13     2306.32     2479.38    145.05 o 
  21   1  13     4791.46     4443.82    230.33 o 
  23   1  13    10731.96     9807.94    254.04 o 
 -24   2  13     1004.89      937.16    164.92 o 
 -22   2  13     3309.07     3118.21    261.40 o 
 -20   2  13     2009.09     2117.96    177.29 o 
 -18   2  13      712.53      626.73    124.71 o 
 -16   2  13    12385.31    12739.05    314.90 o 
 -14   2  13    10209.79    10604.05    327.69 o 
 -12   2  13      212.58      318.04     59.32 o 
 -10   2  13    14937.32    15410.62    245.06 o 
  -8   2  13    17636.10    18740.55    262.11 o 
  -6   2  13     5875.55     6077.61    104.66 o 
  -4   2  13     2635.50     2640.48     99.03 o 
  -2   2  13    42622.33    44456.42    634.27 o 
   0   2  13    21762.83    21512.83    301.48 o 
   2   2  13     5501.05     5948.84    107.72 o 
   4   2  13    20156.03    20542.67    299.39 o 
   6   2  13    49120.16    49173.39    672.17 o 
   8   2  13    19643.83    19524.81    412.68 o 
  10   2  13     3411.12     3783.68    125.98 o 
  12   2  13    21778.40    22191.90    359.53 o 
  14   2  13    20010.65    20545.53    407.44 o 
  16   2  13       48.36      468.35    102.98 o 
  18   2  13    10975.60    10875.20    251.68 o 
  20   2  13    10997.62    10476.52    268.24 o 
  22   2  13     1573.19     1858.04    154.18 o 
  24   2  13     1555.89     1465.21    154.78 o 
 -23   3  13     2076.45     2123.92    176.42 o 
 -21   3  13      112.86       63.74    125.14 o 
 -19   3  13     1113.42     1314.07    132.38 o 
 -17   3  13     7853.43     7752.87    239.02 o 
 -15   3  13     2335.21     2310.19    140.98 o 
 -13   3  13     3202.98     3632.62    145.94 o 
 -11   3  13    32496.93    32157.97    534.72 o 
  -9   3  13     6906.84     6717.46    139.94 o 
  -7   3  13     8320.60     8348.87    184.35 o 
  -5   3  13    60640.74    59613.36    947.71 o 
  -3   3  13    19391.82    19850.10    342.51 o 
  -1   3  13     4123.85     4223.33    110.44 o 
   1   3  13    57608.97    57100.29    826.03 o 
   3   3  13    58556.61    59042.27    846.47 o 
   5   3  13     1069.45     1276.88     71.66 o 
   7   3  13    30908.38    30894.39    441.15 o 
   9   3  13    41783.88    39998.40    564.64 o 
  11   3  13     2601.15     2999.41    145.57 o 
  13   3  13     8996.23     9031.00    199.65 o 
  15   3  13     9129.51     9303.43    200.33 o 
  17   3  13     3502.07     3761.04    327.66 o 
  19   3  13      424.53      871.92    137.29 o 
  21   3  13     2325.89     2693.96    177.99 o 
  23   3  13     3241.23     3192.81    165.32 o 
 -22   4  13    12408.03    11894.26    352.97 o 
 -20   4  13    12047.04    11606.43    323.31 o 
 -18   4  13     1322.32     1373.48    119.74 o 
 -16   4  13    20694.07    21082.33    394.68 o 
 -14   4  13    69249.64    70252.67   1106.14 o 
 -12   4  13    15201.61    15491.91    295.80 o 
 -10   4  13    15356.08    15624.48    268.93 o 
  -8   4  13    72569.04    72066.05    953.54 o 
  -6   4  13   100576.58    98502.51   1376.08 o 
  -4   4  13      342.04      537.77     67.99 o 
  -2   4  13   110105.31   108144.17   1638.14 o 
   0   4  13   127164.66   126593.91   1911.87 o 
   2   4  13     6107.97     6331.11    176.58 o 
   4   4  13    50214.43    48650.23   1170.57 o 
   6   4  13    69553.60    69629.20   1089.97 o 
   8   4  13    22040.22    21746.10    390.21 o 
  10   4  13     4865.03     5084.33    161.56 o 
  12   4  13    32071.19    32138.93    508.41 o 
  14   4  13    11833.34    11612.09    224.00 o 
  16   4  13      363.08      318.55     97.84 o 
  18   4  13     8497.92     8385.89    251.60 o 
  20   4  13    11648.38    11450.03    302.83 o 
  22   4  13      774.45      836.83    305.46 o 
 -21   5  13       59.02       95.37     90.85 o 
 -19   5  13      344.79      501.09     95.30 o 
 -17   5  13        0.79      182.17     81.79 o 
 -15   5  13       27.81      140.10     75.93 o 
 -13   5  13      181.67      280.59     66.04 o 
 -11   5  13       74.92      312.72     89.21 o 
  -9   5  13      162.61      256.52     55.05 o 
  -7   5  13       77.80       96.24     47.33 o 
  -5   5  13     1116.17     1120.87     77.43 o 
  -3   5  13      319.83      438.91     59.78 o 
  -1   5  13     5377.00     4999.74    162.55 o 
   1   5  13     6421.45     6586.05    161.45 o 
   3   5  13     1904.52     2167.68    156.35 o 
   5   5  13        1.41       84.74     53.48 o 
   7   5  13     1378.63     1332.05     85.36 o 
   9   5  13      122.48      223.08     81.66 o 
  11   5  13      140.70      299.42     85.29 o 
  13   5  13     2341.14     2423.53    130.39 o 
  15   5  13       59.04      292.36    102.01 o 
  17   5  13      120.68      524.39    127.11 o 
  19   5  13      299.06      467.95    134.17 o 
  21   5  13        8.39      251.15    173.40 o 
 -22   6  13     6823.67     6277.79    455.87 o 
 -20   6  13     3557.30     3617.03    220.11 o 
 -18   6  13       91.10      224.48    127.41 o 
 -16   6  13     9971.34    10312.97    286.93 o 
 -14   6  13    17520.75    17905.66    377.42 o 
 -12   6  13      392.22      515.01    102.10 o 
 -10   6  13     9851.27     9870.63    280.91 o 
  -8   6  13    39544.05    39158.72    831.02 o 
  -6   6  13    15067.36    15320.88    316.56 o 
  -4   6  13     2638.80     2701.57    109.86 o 
  -2   6  13    51391.53    50824.99    907.06 o 
   0   6  13    46711.82    45375.40    811.72 o 
   2   6  13     6885.25     7020.26    176.12 o 
   4   6  13    35270.01    34757.54    641.52 o 
   6   6  13    81319.38    79882.57   1140.00 o 
   8   6  13    21803.80    21388.50    379.16 o 
  10   6  13     5412.27     5727.55    168.45 o 
  12   6  13    49416.43    49623.96    737.49 o 
  14   6  13    31270.51    30246.05    544.38 o 
  16   6  13      440.56      652.77    114.06 o 
  18   6  13    13261.37    14086.85    643.93 o 
  20   6  13    19933.60    19667.17    506.92 o 
 -21   7  13      766.78      730.92    226.93 o 
 -19   7  13     6773.18     6683.95    436.91 o 
 -17   7  13     4040.25     4216.74    254.92 o 
 -15   7  13        4.97       -0.78    104.58 o 
 -13   7  13     9057.88     8932.44    278.19 o 
 -11   7  13     7728.45     7682.15    244.87 o 
  -9   7  13     4157.11     4195.79    175.47 o 
  -7   7  13      132.53      169.61     67.43 o 
  -5   7  13    19148.50    17650.85    405.64 o 
  -3   7  13    14739.80    14639.74    320.57 o 
  -1   7  13      242.81      301.10     62.43 o 
   1   7  13     7425.80     7314.37    179.85 o 
   3   7  13    23951.10    22921.52    440.05 o 
   5   7  13     6287.48     6480.44    177.66 o 
   7   7  13      599.42      728.39     85.54 o 
   9   7  13    17212.15    17533.83    291.66 o 
  11   7  13    16776.14    16697.77    321.36 o 
  13   7  13       70.43      188.49     89.34 o 
  15   7  13     5403.61     5686.50    189.52 o 
  17   7  13     8534.58     9005.20    244.33 o 
  19   7  13     1297.16     1411.39    145.22 o 
 -20   8  13     5198.20     5338.27    375.32 o 
 -18   8  13      737.81      955.63    170.29 o 
 -16   8  13     3492.51     3851.46    238.93 o 
 -14   8  13     9964.36     9869.21    300.74 o 
 -12   8  13     7631.22     7817.74    256.96 o 
 -10   8  13     2138.02     2388.36    144.69 o 
  -8   8  13    18353.11    18373.17    376.30 o 
  -6   8  13    25965.65    25451.68    485.82 o 
  -4   8  13      103.98      142.05     64.41 o 
  -2   8  13    16459.89    16364.66    326.44 o 
   0   8  13    25170.46    23958.74    452.08 o 
   2   8  13     2899.96     2578.21    140.17 o 
   4   8  13     6456.04     6520.35    218.38 o 
   6   8  13    13538.29    13078.67    349.88 o 
   8   8  13     3767.76     4229.59    449.66 o 
  10   8  13     1124.22     1466.81    277.58 o 
  12   8  13     4351.09     4563.23    174.78 o 
  14   8  13     5354.06     5796.77    211.54 o 
  16   8  13       63.26      246.08    121.15 o 
  18   8  13     2200.32     2465.59    195.98 o 
 -17   9  13    10034.97    10085.36    478.50 o 
 -15   9  13      371.41      552.52    124.74 o 
 -13   9  13     6945.76     7061.05    245.13 o 
 -11   9  13    27311.51    27257.52    616.66 o 
  -9   9  13     9046.83     8997.06    223.85 o 
  -7   9  13     5170.21     4940.90    150.98 o 
  -5   9  13    44231.01    42938.40    774.55 o 
  -3   9  13    25256.09    24603.98    563.11 o 
  -1   9  13      194.13      201.48     86.85 o 
   1   9  13    26828.39    25883.39    737.51 o 
   3   9  13    29564.93    28379.79    644.44 o 
   5   9  13     3715.60     3797.87    174.18 o 
   7   9  13    12299.64    11503.20    388.01 o 
   9   9  13    24626.93    22302.27    665.87 o 
  11   9  13     9950.64     9297.14    369.63 o 
  13   9  13     1169.90     1057.34    189.92 o 
  15   9  13    10829.15    10144.33    477.80 o 
  17   9  13     6013.97     6321.81    292.87 o 
 -16  10  13       17.50      -55.29    129.78 o 
 -14  10  13      174.03      320.63    110.79 o 
 -12  10  13        5.94      148.95     98.75 o 
 -10  10  13       62.35       84.61     76.57 o 
  -8  10  13      118.17      270.98     99.98 o 
  -6  10  13      170.66      229.66     90.56 o 
  -4  10  13      347.13      354.71     87.39 o 
  -2  10  13      156.54      196.36    120.60 o 
   0  10  13      378.05      467.62     92.19 o 
   2  10  13      353.57      423.74     96.29 o 
   4  10  13      283.19      330.11    100.23 o 
   6  10  13       96.02      271.62    107.32 o 
   8  10  13      280.36      384.12    136.69 o 
  10  10  13       18.93      188.82    141.07 o 
  12  10  13       20.12      332.11    158.29 o 
  14  10  13       23.84      581.11    183.22 o 
  16  10  13       32.41      379.60    184.35 o 
 -13  11  13     5752.82     6208.32    301.76 o 
 -11  11  13    12063.37    12892.88    366.55 o 
  -9  11  13     3386.53     3636.61    183.50 o 
  -7  11  13     3713.17     3451.37    230.22 o 
  -5  11  13    20368.36    19967.03    609.52 o 
  -3  11  13    14133.76    13803.25    455.05 o 
  -1  11  13        3.08       20.28    120.37 o 
   1  11  13    13572.23    13011.02    432.01 o 
   3  11  13    18375.68    17414.75    432.60 o 
   5  11  13     2528.93     2799.89    164.03 o 
   7  11  13     3922.99     3719.90    187.74 o 
   9  11  13    19378.59    17383.58   1202.74 o 
  11  11  13    10217.65     9319.35    597.70 o 
  13  11  13      140.62      483.46    179.07 o 
 -10  12  13     3305.03     3476.20    343.87 o 
  -8  12  13     7292.36     7325.66    439.79 o 
  -6  12  13     3781.72     3786.52    243.76 o 
  -4  12  13       24.55      282.20    138.14 o 
  -2  12  13     5816.08     5542.19    262.49 o 
   0  12  13     7058.17     6705.21    414.56 o 
   2  12  13     1021.08     1120.94    120.61 o 
   4  12  13     1270.22     1396.33    132.06 o 
   6  12  13     5490.22     5697.63    223.87 o 
   8  12  13     2270.40     2574.20    210.56 o 
  10  12  13       44.25      256.89    174.46 o 
  -7  13  13       23.75      304.34    186.09 o 
  -5  13  13     3731.37     4122.56    314.51 o 
  -3  13  13     3746.23     4204.44    307.92 o 
  -1  13  13     1020.51     1033.15    194.76 o 
   1  13  13     1470.43     1916.25    231.84 o 
   3  13  13     4947.68     4942.43    240.18 o 
   5  13  13     1093.15     1243.76    160.80 o 
   7  13  13      153.00      324.22    141.86 o 
 -24   0  14     5351.51     4876.40    296.96 o 
 -22   0  14     2591.70     3185.48    198.00 o 
 -20   0  14    22170.34    22257.35    547.49 o 
 -18   0  14    34085.46    33634.88    758.09 o 
 -16   0  14     3287.04     3175.74    190.71 o 
 -14   0  14    45485.55    45127.70   1054.93 o 
 -12   0  14    82070.34    83929.77   1483.46 o 
 -10   0  14    39420.99    39055.52    678.02 o 
  -8   0  14    25990.68    26781.20    504.81 o 
  -6   0  14   180539.05   176020.92   3005.71 o 
  -4   0  14   136795.39   139588.59   2140.84 o 
  -2   0  14      302.61      515.31     66.19 o 
   0   0  14   160309.95   166913.17   3222.77 o 
   2   0  14    83720.20    82432.96   1625.09 o 
   4   0  14     4086.43     4087.47    203.50 o 
   6   0  14    33222.13    34236.80    623.77 o 
   8   0  14    72507.28    72625.12   1262.32 o 
  10   0  14    28959.02    29267.07    642.87 o 
  12   0  14     8726.41     8707.76    288.19 o 
  14   0  14    23160.53    23538.85   1166.45 o 
  16   0  14    15845.24    15329.37    570.50 o 
  18   0  14       10.95      -47.71    191.50 o 
  20   0  14     3762.59     3664.73    663.96 o 
  22   0  14     8511.38     8480.13    373.59 o 
  24   0  14     1670.40     2158.29    224.25 o 
 -23   1  14      152.86      103.94    105.47 o 
 -21   1  14      746.75      841.82    117.10 o 
 -19   1  14      647.69      708.21     97.20 o 
 -17   1  14      952.06     1215.74    102.01 o 
 -15   1  14     4785.37     5003.00    146.94 o 
 -13   1  14      789.39      867.75     69.41 o 
 -11   1  14     4979.08     5421.47    123.75 o 
  -9   1  14     8860.67     9327.45    143.85 o 
  -7   1  14     7435.41     7617.72    119.22 o 
  -5   1  14     9171.62     9783.14    143.75 o 
  -3   1  14    27151.66    28097.00    340.50 o 
  -1   1  14     6546.27     6888.09    114.30 o 
   1   1  14     3190.33     2932.06     75.05 o 
   3   1  14    26642.02    27439.23    407.07 o 
   5   1  14    10281.78    11424.37    225.15 o 
   7   1  14     3992.17     4301.81    113.56 o 
   9   1  14     9657.26     9588.10    190.08 o 
  11   1  14     6773.17     6663.77    236.30 o 
  13   1  14      103.15      409.78    107.53 o 
  15   1  14      164.97      379.67    116.38 o 
  17   1  14     1199.65     1551.99    140.86 o 
  19   1  14     1232.83     1601.39    130.73 o 
  21   1  14       20.35      274.58    106.84 o 
  23   1  14      136.71      230.83    108.57 o 
 -24   2  14     1242.19     1198.86    161.34 o 
 -22   2  14     2157.24     2254.47    186.07 o 
 -20   2  14    11156.87    11107.54    345.37 o 
 -18   2  14     5780.08     5498.72    305.32 o 
 -16   2  14     1968.09     2076.49    151.58 o 
 -14   2  14    19014.80    19151.05    336.26 o 
 -12   2  14    16854.22    17548.37    279.32 o 
 -10   2  14      239.24      310.83     48.65 o 
  -8   2  14    26289.73    26741.55    412.53 o 
  -6   2  14    24347.33    24911.00    329.26 o 
  -4   2  14    31623.43    32531.85    414.03 o 
  -2   2  14     3336.26     3610.74     80.40 o 
   0   2  14    65580.97    66048.93    814.21 o 
   2   2  14    62283.04    61139.32    758.29 o 
   4   2  14      666.25      968.45     57.39 o 
   6   2  14    19070.17    18615.61    410.99 o 
   8   2  14    77502.77    75657.47   1017.95 o 
  10   2  14    35021.15    35668.17    521.18 o 
  12   2  14     3889.00     4235.51    141.37 o 
  14   2  14    43988.93    42719.83    732.58 o 
  16   2  14    27627.75    26892.42    459.04 o 
  18   2  14      274.77      550.40    106.37 o 
  20   2  14    11532.64    10804.96    272.88 o 
  22   2  14    13470.12    13021.07    669.19 o 
 -23   3  14    10051.22     9693.18    317.64 o 
 -21   3  14     3249.08     2939.86    235.22 o 
 -19   3  14      386.84      426.78    115.03 o 
 -17   3  14    13522.69    13044.90    366.94 o 
 -15   3  14    20077.40    20641.85    386.80 o 
 -13   3  14     1207.03     1296.36     98.59 o 
 -11   3  14    12051.51    12631.92    234.44 o 
  -9   3  14    52831.24    52741.63    715.03 o 
  -7   3  14    19910.53    20234.18    328.52 o 
  -5   3  14     3384.80     3615.93    210.59 o 
  -3   3  14    48680.80    48419.73    775.58 o 
  -1   3  14    57633.65    58267.09    924.06 o 
   1   3  14     4675.84     4823.10    124.38 o 
   3   3  14    23271.57    23042.96    358.83 o 
   5   3  14    53570.23    54283.32    728.03 o 
   7   3  14    29699.94    28943.81    417.29 o 
   9   3  14    10115.84    10104.42    330.75 o 
  11   3  14    40153.13    39690.16    572.88 o 
  13   3  14    25684.02    25762.96    407.19 o 
  15   3  14       13.83      232.48     80.24 o 
  17   3  14    10177.79    10213.25    216.68 o 
  19   3  14     9817.28     9492.31    285.25 o 
  21   3  14     1450.27     1523.99    139.82 o 
  23   3  14     2900.50     2901.06    178.53 o 
 -22   4  14        7.62      137.33    113.05 o 
 -20   4  14     2489.50     2404.96    156.04 o 
 -18   4  14     2150.27     2065.29    127.83 o 
 -16   4  14        4.97      250.75     89.39 o 
 -14   4  14     2063.19     2257.44    147.31 o 
 -12   4  14     6522.00     6866.65    339.05 o 
 -10   4  14     4128.53     4562.97    119.71 o 
  -8   4  14     1225.45     1311.30     66.01 o 
  -6   4  14     8618.57     8762.66    154.82 o 
  -4   4  14     6081.95     5744.28    122.65 o 
  -2   4  14       34.83       56.32     48.64 o 
   0   4  14     9557.63     9687.13    217.80 o 
   2   4  14     5331.42     5135.76    170.88 o 
   4   4  14     3933.48     3899.35    135.40 o 
   6   4  14      147.06      308.58     64.04 o 
   8   4  14     7355.46     7591.15    233.21 o 
  10   4  14     2271.00     2398.32    124.21 o 
  12   4  14       85.64      206.31     68.18 o 
  14   4  14     2317.52     2693.83    122.85 o 
  16   4  14     1270.67     1265.19    105.60 o 
  18   4  14      112.72      265.41    114.72 o 
  20   4  14       62.82      341.28    153.97 o 
  22   4  14      639.72     1100.23    211.98 o 
 -21   5  14     5843.08     5722.49    201.63 o 
 -19   5  14      573.20      281.48     98.57 o 
 -17   5  14    21637.01    21895.39    406.37 o 
 -15   5  14    25241.02    25285.02    559.47 o 
 -13   5  14     1882.45     2087.64    104.49 o 
 -11   5  14    21714.83    21918.46    398.50 o 
  -9   5  14    80650.02    80201.71   1164.18 o 
  -7   5  14    17225.26    17140.53    308.64 o 
  -5   5  14     6400.46     6110.88    164.65 o 
  -3   5  14    93275.41    90805.73   1582.79 o 
  -1   5  14    75974.95    72450.84   1456.84 o 
   1   5  14      401.13      463.89     66.98 o 
   3   5  14    48324.13    47724.78    756.91 o 
   5   5  14    96725.73    91572.06   1575.66 o 
   7   5  14    15294.63    15063.80    287.40 o 
   9   5  14    15318.50    15871.66    309.78 o 
  11   5  14    56088.84    55754.68    908.65 o 
  13   5  14    18713.02    18920.18    338.50 o 
  15   5  14      103.52      292.93    103.87 o 
  17   5  14    19953.79    19775.64    641.65 o 
  19   5  14    11819.32    11851.65    384.86 o 
  21   5  14      951.69     1247.17    207.88 o 
 -20   6  14      983.96     1084.32    156.74 o 
 -18   6  14      676.52      762.82    142.91 o 
 -16   6  14       46.55       20.30     83.28 o 
 -14   6  14     1911.03     2270.40    133.91 o 
 -12   6  14     4205.45     4293.49    188.24 o 
 -10   6  14       45.38      164.71     86.41 o 
  -8   6  14     6172.26     6204.34    178.79 o 
  -6   6  14     6292.41     6221.22    170.36 o 
  -4   6  14     3670.36     3913.64    128.43 o 
  -2   6  14      104.67      148.25     60.28 o 
   0   6  14    17653.37    16790.91    334.53 o 
   2   6  14     6749.71     6426.55    168.80 o 
   4   6  14       24.84      133.08     69.63 o 
   6   6  14     4827.12     4930.57    142.78 o 
   8   6  14    11410.76    11150.70    233.22 o 
  10   6  14     1753.03     2130.07    115.61 o 
  12   6  14       81.52      229.90     80.96 o 
  14   6  14     4352.02     4986.23    183.42 o 
  16   6  14     2895.10     3414.65    191.18 o 
  18   6  14       53.61      353.81    126.61 o 
  20   6  14      607.15     1471.80    204.59 o 
 -19   7  14       17.12       26.37    144.65 o 
 -17   7  14     9690.61     9621.48    413.11 o 
 -15   7  14    12768.26    13183.67    438.50 o 
 -13   7  14      287.44      347.63    108.19 o 
 -11   7  14     7466.81     7909.52    251.60 o 
  -9   7  14    31774.81    31468.23    602.46 o 
  -7   7  14     9169.40     9490.97    228.58 o 
  -5   7  14     8453.08     8313.92    201.53 o 
  -3   7  14    43593.79    42170.31    763.00 o 
  -1   7  14    23117.45    23432.22    446.87 o 
   1   7  14       36.30      124.57     64.03 o 
   3   7  14    33676.17    32952.65    611.15 o 
   5   7  14    53169.58    52477.93    948.46 o 
   7   7  14     3271.94     3446.32    161.20 o 
   9   7  14    13961.58    14091.22    310.62 o 
  11   7  14    24946.96    24700.45    441.36 o 
  13   7  14     7891.31     7723.88    208.74 o 
  15   7  14      536.09      788.40    112.24 o 
  17   7  14    13820.72    13985.38    313.19 o 
  19   7  14     8597.90     8888.80    271.85 o 
 -18   8  14     9406.15    10137.47    501.00 o 
 -16   8  14      130.93      376.84    145.47 o 
 -14   8  14    10966.25    10632.84    315.23 o 
 -12   8  14    28072.83    27355.06    626.91 o 
 -10   8  14     5891.98     5916.44    186.33 o 
  -8   8  14     4971.64     4557.85    155.99 o 
  -6   8  14    38855.48    37502.63   1019.53 o 
  -4   8  14    24813.96    24246.68    464.35 o 
  -2   8  14       55.46       52.67     65.57 o 
   0   8  14    31973.56    31536.34    583.25 o 
   2   8  14    31494.15    31086.41    578.37 o 
   4   8  14     2681.37     2775.40    122.07 o 
   6   8  14     6750.45     7278.96    242.25 o 
   8   8  14    23452.25    22367.81    660.38 o 
  10   8  14     4755.11     4739.06    260.33 o 
  12   8  14      330.21      473.03     93.77 o 
  14   8  14     7241.72     8071.14    223.74 o 
  16   8  14     6285.66     6484.80    221.89 o 
  18   8  14       79.96      136.69    142.21 o 
 -17   9  14      842.85      711.19    196.13 o 
 -15   9  14     1934.68     1941.59    155.97 o 
 -13   9  14      743.51      847.12    124.36 o 
 -11   9  14       44.51       61.58     84.23 o 
  -9   9  14     2276.75     2487.84    124.32 o 
  -7   9  14     4206.00     4278.12    146.69 o 
  -5   9  14      342.13      531.33     74.99 o 
  -3   9  14      856.48      904.06    103.91 o 
  -1   9  14     2417.05     2550.21    142.32 o 
   1   9  14     3649.35     3378.33    156.60 o 
   3   9  14      448.66      748.73    183.01 o 
   5   9  14     3324.79     3531.76    174.13 o 
   7   9  14     2426.58     2772.16    166.19 o 
   9   9  14       50.61      116.88    134.05 o 
  11   9  14     1021.32     1489.61    340.01 o 
  13   9  14     1200.73     1405.41    203.85 o 
  15   9  14       28.52      233.72    176.99 o 
  17   9  14      875.94     1264.18    155.18 o 
 -16  10  14       60.67       36.87    120.57 o 
 -14  10  14     8110.73     8021.14    260.25 o 
 -12  10  14    10107.38    10709.15    264.67 o 
 -10  10  14     1049.12     1180.71    101.31 o 
  -8  10  14     6133.74     6134.42    224.11 o 
  -6  10  14    14685.66    14802.85    488.80 o 
  -4  10  14     7501.74     7856.30    394.14 o 
  -2  10  14     1334.69     1056.49    103.92 o 
   0  10  14    23375.10    22117.31    652.12 o 
   2  10  14    28251.17    27095.06    621.91 o 
   4  10  14      492.96      565.32    107.93 o 
   6  10  14    11937.50    10894.29    316.15 o 
   8  10  14    24232.72    21878.55    652.89 o 
  10  10  14     7145.19     6846.80    372.71 o 
  12  10  14     1975.68     2446.37    559.08 o 
  14  10  14    15042.35    13832.53   1497.37 o 
  16  10  14    11304.40    11210.50   1112.71 o 
 -13  11  14       27.83      130.88    174.38 o 
 -11  11  14      858.35      936.42    193.82 o 
  -9  11  14     1357.87     1313.49    129.49 o 
  -7  11  14      649.58      746.41    106.61 o 
  -5  11  14      249.12      331.67    137.24 o 
  -3  11  14      778.44      565.61    103.72 o 
  -1  11  14     1345.88     1162.38    275.04 o 
   1  11  14      603.81      700.35    105.82 o 
   3  11  14      153.36      230.39     99.43 o 
   5  11  14     1358.07     1450.63    132.44 o 
   7  11  14     3046.95     3347.84    187.57 o 
   9  11  14       40.32      375.03    146.86 o 
  11  11  14     1664.64     2092.92    263.06 o 
  13  11  14     1720.43     2391.14    348.82 o 
 -10  12  14     5492.63     5337.65    391.84 o 
  -8  12  14     2210.53     2685.78    302.40 o 
  -6  12  14    15141.48    15107.48    687.41 o 
  -4  12  14     9110.58     9068.92    353.12 o 
  -2  12  14       57.73       70.36    131.12 o 
   0  12  14    13460.12    12935.41    437.32 o 
   2  12  14    10929.73    10554.90    406.32 o 
   4  12  14      811.71      910.55    122.72 o 
   6  12  14     4173.04     3890.55    529.66 o 
   8  12  14     6779.64     6538.56    737.57 o 
  10  12  14     1246.29     1533.22    309.84 o 
  -7  13  14     2573.51     2995.82    301.76 o 
  -5  13  14     2651.61     2609.91    275.76 o 
  -3  13  14    10558.02    10060.37    502.44 o 
  -1  13  14     6751.33     6638.00    382.24 o 
   1  13  14      444.55      382.83    177.85 o 
   3  13  14     8904.74     8703.94    589.49 o 
   5  13  14     7761.56     7352.68    413.04 o 
 -23   1  15     3453.38     3699.13    170.36 o 
 -21   1  15    13192.96    13292.62    336.50 o 
 -19   1  15     6960.26     6414.20    229.56 o 
 -17   1  15      472.18      519.80    142.11 o 
 -15   1  15    29161.10    29863.95    446.25 o 
 -13   1  15    46627.48    47092.65    655.14 o 
 -11   1  15     1843.63     2172.16    117.92 o 
  -9   1  15    35257.66    35956.28    419.76 o 
  -7   1  15    49944.57    51433.57    577.99 o 
  -5   1  15    30097.30    30747.44    356.54 o 
  -3   1  15     5131.96     5189.91     94.40 o 
  -1   1  15    98485.51   100468.11   1139.54 o 
   1   1  15    77810.65    78060.72   1003.90 o 
   3   1  15     5659.58     6109.31    131.51 o 
   5   1  15    55248.50    57586.81    820.66 o 
   7   1  15    80825.82    81380.09   1145.54 o 
   9   1  15    16730.25    17132.85    301.91 o 
  11   1  15     9867.86    10078.38    250.08 o 
  13   1  15    40497.84    39031.80    676.25 o 
  15   1  15    21650.29    21900.77    436.80 o 
  17   1  15       53.17      235.59    115.65 o 
  19   1  15    16787.98    15957.76    324.82 o 
  21   1  15    13833.57    12468.93    385.56 o 
  23   1  15      498.75      603.22    115.91 o 
 -22   2  15      846.94      723.79    152.11 o 
 -20   2  15     2373.48     2269.84    183.78 o 
 -18   2  15     7663.86     7840.80    253.75 o 
 -16   2  15     2529.86     2575.03    172.04 o 
 -14   2  15      511.63      581.85     80.71 o 
 -12   2  15    13136.44    13619.16    232.78 o 
 -10   2  15    11785.68    12138.30    207.80 o 
  -8   2  15      656.15      790.87     52.22 o 
  -6   2  15     7422.22     7867.49    126.29 o 
  -4   2  15    29234.06    29288.86    357.08 o 
  -2   2  15    22766.32    23950.88    282.00 o 
   0   2  15     6728.54     7161.51    131.13 o 
   2   2  15    40636.18    41475.83    504.88 o 
   4   2  15    37766.22    38383.51    528.45 o 
   6   2  15     6674.02     6916.80    150.78 o 
   8   2  15    12121.08    12248.83    223.32 o 
  10   2  15    35915.53    36621.77    563.60 o 
  12   2  15    15976.34    16634.39    401.50 o 
  14   2  15     3506.85     3716.34    171.90 o 
  16   2  15    19885.18    19849.05    407.52 o 
  18   2  15    11229.89    11157.83    237.03 o 
  20   2  15       78.47      263.23    103.20 o 
  22   2  15     2551.53     2971.71    215.66 o 
 -23   3  15       84.97       51.54    130.53 o 
 -21   3  15     4924.19     4575.83    363.33 o 
 -19   3  15     2825.57     2676.89    235.24 o 
 -17   3  15      240.63      218.04    121.40 o 
 -15   3  15    12002.23    12204.18    262.16 o 
 -13   3  15    19504.47    20035.27    342.00 o 
 -11   3  15      557.78      621.69     68.14 o 
  -9   3  15    14490.34    15182.37    244.17 o 
  -7   3  15    48465.84    46640.64    689.21 o 
  -5   3  15     9143.29     9118.90    191.72 o 
  -3   3  15    12343.05    12680.51    240.89 o 
  -1   3  15    56998.66    57148.53    911.12 o 
   1   3  15    26203.13    26553.40    449.23 o 
   3   3  15     1502.69     1788.40     77.74 o 
   5   3  15    44376.88    42459.38    605.96 o 
   7   3  15    16167.89    15843.67    273.86 o 
   9   3  15     2502.00     2782.70    105.85 o 
  11   3  15     5539.57     5638.14    156.83 o 
  13   3  15    15137.26    14747.19    271.57 o 
  15   3  15     5494.43     5348.51    178.07 o 
  17   3  15       10.26      165.71     85.66 o 
  19   3  15     4633.30     4939.52    332.28 o 
  21   3  15     4499.73     4185.21    188.17 o 
  23   3  15      404.62      360.03    146.23 o 
 -22   4  15     6469.02     6190.14    375.57 o 
 -20   4  15     1623.09     1379.66    138.62 o 
 -18   4  15    23871.74    23113.21    604.41 o 
 -16   4  15    33410.53    33108.80    528.16 o 
 -14   4  15     2326.85     2375.06    141.97 o 
 -12   4  15    32496.84    33094.51    512.01 o 
 -10   4  15   102290.79   100914.13   1329.98 o 
  -8   4  15    24189.98    23817.65    347.53 o 
  -6   4  15    18298.58    18066.24    270.69 o 
  -4   4  15   109499.17   104246.57   1355.89 o 
  -2   4  15    66437.02    65476.87   1012.16 o 
   0   4  15      601.95      669.66     74.92 o 
   2   4  15    79539.00    79243.53   1249.18 o 
   4   4  15    84975.20    82724.99   1177.69 o 
   6   4  15      699.91      783.14     77.83 o 
   8   4  15     8972.95     9105.70    366.23 o 
  10   4  15    33920.79    33489.53    577.13 o 
  12   4  15    12156.52    11784.16    221.66 o 
  14   4  15     3224.99     3562.30    169.70 o 
  16   4  15    11811.07    12276.58    335.44 o 
  18   4  15     6199.92     6267.30    219.35 o 
  20   4  15      989.73     1006.68    172.92 o 
  22   4  15     2506.97     2848.31    254.44 o 
 -21   5  15       18.20       59.16     93.29 o 
 -19   5  15      449.21      709.66     93.92 o 
 -17   5  15      412.25      466.43     91.72 o 
 -15   5  15       49.29      157.65     78.90 o 
 -13   5  15        1.53      167.94     69.31 o 
 -11   5  15       13.19       49.44     55.65 o 
  -9   5  15     1210.49     1357.97     69.10 o 
  -7   5  15      501.70      612.56     55.44 o 
  -5   5  15      889.70     1033.68     79.08 o 
  -3   5  15     8544.13     8393.30    199.45 o 
  -1   5  15     3312.45     3194.08    119.85 o 
   1   5  15      117.67      359.82     60.17 o 
   3   5  15     7093.02     6756.85    197.34 o 
   5   5  15     3932.58     3990.29    151.04 o 
   7   5  15       78.60      318.44     71.91 o 
   9   5  15      655.05      754.41     89.12 o 
  11   5  15     2286.78     2569.53    133.77 o 
  13   5  15       89.49      350.30     99.06 o 
  15   5  15      294.94      531.54     99.69 o 
  17   5  15     1107.52     1346.72    149.22 o 
  19   5  15      262.91      559.67    185.39 o 
  21   5  15       47.01      121.67    174.15 o 
 -20   6  15     1889.14     2027.65    158.27 o 
 -18   6  15    11565.34    12194.30    368.40 o 
 -16   6  15     6459.16     6544.47    204.50 o 
 -14   6  15      472.36      641.68     90.80 o 
 -12   6  15    17351.22    17651.62    332.77 o 
 -10   6  15    20451.81    20597.88    488.61 o 
  -8   6  15     2953.90     2906.40    130.13 o 
  -6   6  15    13573.43    13499.49    291.52 o 
  -4   6  15    54435.27    53378.07    955.60 o 
  -2   6  15    15275.01    16022.72    325.24 o 
   0   6  15     2672.07     2746.71    115.19 o 
   2   6  15    45037.74    44662.32    808.88 o 
   4   6  15    37028.11    37279.93    690.82 o 
   6   6  15      957.36     1398.54    137.54 o 
   8   6  15    13975.57    14213.41    309.97 o 
  10   6  15    50104.58    49424.64    806.79 o 
  12   6  15    16720.81    16796.79    305.89 o 
  14   6  15     3668.37     4366.23    178.37 o 
  16   6  15    23668.22    23643.26    721.16 o 
  18   6  15    13349.34    12837.90    339.38 o 
  20   6  15       14.34      173.65    234.60 o 
 -19   7  15     1406.01     1816.68    247.14 o 
 -17   7  15      446.58      754.38    219.46 o 
 -15   7  15     5783.40     5656.91    436.04 o 
 -13   7  15    11169.66    11877.82    295.59 o 
 -11   7  15      725.35      828.82     99.80 o 
  -9   7  15     3853.33     3884.79    151.96 o 
  -7   7  15    12556.43    12304.29    345.72 o 
  -5   7  15     6381.45     6373.69    173.88 o 
  -3   7  15      112.18      209.26     66.44 o 
  -1   7  15     8010.75     8214.79    199.49 o 
   1   7  15    17271.34    17080.55    343.83 o 
   3   7  15     5038.91     5119.63    165.95 o 
   5   7  15     4871.44     5140.64    163.32 o 
   7   7  15    15866.51    15429.83    420.16 o 
   9   7  15     4832.65     4860.74    189.85 o 
  11   7  15      288.31      700.35     94.74 o 
  13   7  15    11238.21    11612.12    380.54 o 
  15   7  15     2569.77     2986.41    160.12 o 
  17   7  15      294.93      492.70    112.93 o 
  19   7  15     2856.78     3620.38    296.45 o 
 -18   8  15     4184.56     4882.53    274.66 o 
 -16   8  15     7584.09     7754.38    273.68 o 
 -14   8  15      364.31      381.11    101.35 o 
 -12   8  15     4656.69     4890.28    182.77 o 
 -10   8  15    20822.63    21123.28    434.76 o 
  -8   8  15     3349.89     3311.02    140.52 o 
  -6   8  15     4692.59     4770.87    153.72 o 
  -4   8  15    21789.98    21457.71    421.30 o 
  -2   8  15    14175.20    13585.93    286.00 o 
   0   8  15     1083.11     1185.80     87.61 o 
   2   8  15     9517.27     9259.99    219.50 o 
   4   8  15    14914.66    14627.62    311.48 o 
   6   8  15       45.90      119.74     81.32 o 
   8   8  15     6989.13     6940.92    188.72 o 
  10   8  15     7691.62     7169.63    233.10 o 
  12   8  15     1157.26     1384.77    111.67 o 
  14   8  15      258.75      312.97    100.53 o 
  16   8  15     1882.71     2413.83    228.70 o 
  18   8  15      846.49     1099.43    168.00 o 
 -17   9  15      214.93      350.04    162.63 o 
 -15   9  15    10203.21    10334.94    278.42 o 
 -13   9  15    17096.25    17390.56    487.14 o 
 -11   9  15     1132.79     1414.04    112.98 o 
  -9   9  15    13952.14    13421.33    299.60 o 
  -7   9  15    37289.34    37068.93    688.60 o 
  -5   9  15    15293.78    15265.41    368.27 o 
  -3   9  15     7107.41     6712.97    174.74 o 
  -1   9  15    41388.34    39717.89    872.44 o 
   1   9  15    23778.06    22499.30    528.81 o 
   3   9  15       12.14      182.68     97.87 o 
   5   9  15    21785.81    21136.62    513.53 o 
   7   9  15    33274.02    30102.74    847.16 o 
   9   9  15     3383.00     3640.00    243.27 o 
  11   9  15     6590.79     5847.00    295.82 o 
  13   9  15    14208.11    13132.04    681.10 o 
  15   9  15     6994.96     6692.08    342.91 o 
  17   9  15      100.97      330.77    195.86 o 
 -16  10  15        1.43       56.52    113.88 o 
 -14  10  15       29.06       47.43    106.97 o 
 -12  10  15      108.29      117.74     89.99 o 
 -10  10  15       71.04      110.51     83.28 o 
  -8  10  15      123.72      190.78     76.63 o 
  -6  10  15       46.46      109.33     92.76 o 
  -4  10  15      442.83      416.86     94.24 o 
  -2  10  15       57.11      108.41     88.75 o 
   0  10  15      295.72      381.60     95.08 o 
   2  10  15      226.81      400.04    100.75 o 
   4  10  15       36.65      384.68    107.23 o 
   6  10  15        1.40      105.12    108.19 o 
   8  10  15        2.99      227.31    138.27 o 
  10  10  15        0.57      187.63    148.33 o 
  12  10  15        4.61       30.18    235.24 o 
  14  10  15       30.05      342.57    178.52 o 
 -13  11  15     6059.82     6787.84    316.40 o 
 -11  11  15      269.71      231.88    144.15 o 
  -9  11  15     6663.28     6452.02    306.00 o 
  -7  11  15    14370.98    14285.73    532.96 o 
  -5  11  15     6195.72     5960.79    283.23 o 
  -3  11  15     2192.67     2467.17    198.99 o 
  -1  11  15    16431.63    16509.89    586.61 o 
   1  11  15    12976.72    12740.19    983.90 o 
   3  11  15      279.18      219.98    106.71 o 
   5  11  15    13016.84    12732.79    351.69 o 
   7  11  15    20959.43    18709.02   1225.40 o 
   9  11  15     3009.52     2822.82    257.77 o 
  11  11  15     3668.61     4111.43    734.86 o 
  13  11  15    12119.65    11371.12   1413.17 o 
 -10  12  15     3576.66     3967.47    349.50 o 
  -8  12  15      770.01      752.57    233.66 o 
  -6  12  15     1030.63      813.61    217.12 o 
  -4  12  15     5366.96     4816.02    257.48 o 
  -2  12  15     4162.76     4387.79    475.39 o 
   0  12  15       20.04      135.74     99.72 o 
   2  12  15     3403.34     3498.86    245.18 o 
   4  12  15     4084.76     4022.67    340.84 o 
   6  12  15      667.12      742.68    148.19 o 
   8  12  15     1624.44     1907.01    230.12 o 
  10  12  15     3828.29     3731.05    253.53 o 
  -5  13  15     3096.27     3214.98    290.00 o 
  -3  13  15       19.69       -2.61    170.31 o 
  -1  13  15     1543.36     1962.21    238.67 o 
   1  13  15     3049.79     3307.80    288.13 o 
   3  13  15      718.98      790.11    140.42 o 
   5  13  15      731.83      952.84    154.76 o 
 -22   0  16    18115.65    18139.27    959.11 o 
 -20   0  16    10909.65    10554.98    481.71 o 
 -18   0  16      634.07      609.25    140.35 o 
 -16   0  16    33701.13    34175.50    765.33 o 
 -14   0  16    58477.00    58583.50   1680.76 o 
 -12   0  16     4188.99     4373.99    175.59 o 
 -10   0  16    48537.48    50330.50    915.47 o 
  -8   0  16   163508.03   164216.02   2819.05 o 
  -6   0  16    60818.00    61913.99   1257.09 o 
  -4   0  16    39512.63    40334.51    836.72 o 
  -2   0  16   149022.55   147319.48   2523.13 o 
   0   0  16   109760.96   115977.20   1994.45 o 
   2   0  16     2197.51     2437.31    106.91 o 
   4   0  16    84643.94    85109.52   1454.30 o 
   6   0  16    65035.65    67058.23   1166.94 o 
   8   0  16     5834.79     5883.51    263.88 o 
  10   0  16    18248.06    18911.08    460.44 o 
  12   0  16    38985.15    38198.28    823.75 o 
  14   0  16     7892.61     7703.63    542.39 o 
  16   0  16      294.23      219.03    196.95 o 
  18   0  16     8509.03     7835.99    407.60 o 
  20   0  16     6732.34     5999.69    372.77 o 
  22   0  16      170.22      274.90    170.40 o 
 -23   1  16      252.91      139.00    109.23 o 
 -21   1  16      728.33      905.33    181.57 o 
 -19   1  16      353.85      376.43    123.78 o 
 -17   1  16     1991.52     2000.59    127.05 o 
 -15   1  16      209.76      243.41     76.56 o 
 -13   1  16     7789.06     8311.42    178.43 o 
 -11   1  16    10525.38    11053.79    204.23 o 
  -9   1  16      356.67      369.58     58.39 o 
  -7   1  16    27176.73    27829.49    330.97 o 
  -5   1  16    23869.62    25476.61    303.17 o 
  -3   1  16     1384.21     1621.93     55.88 o 
  -1   1  16    14562.40    14860.04    209.74 o 
   1   1  16    37558.19    39861.34    532.17 o 
   3   1  16     4973.92     5340.81    125.99 o 
   5   1  16     5680.06     5304.82    136.36 o 
   7   1  16    17142.18    17565.06    316.18 o 
   9   1  16     8609.37     8932.48    199.54 o 
  11   1  16      124.61      276.10    100.84 o 
  13   1  16     3356.24     3490.72    167.29 o 
  15   1  16     1853.50     2463.68    156.08 o 
  17   1  16      621.08      892.27    145.34 o 
  19   1  16      230.07      395.11    117.24 o 
  21   1  16      770.90      794.77    119.85 o 
  23   1  16     1190.06     1344.98    129.60 o 
 -22   2  16     6176.99     5774.08    254.65 o 
 -20   2  16     1450.79     1428.38    163.62 o 
 -18   2  16     2433.28     2243.28    179.95 o 
 -16   2  16    11143.88    11525.47    304.22 o 
 -14   2  16     7412.85     7747.21    209.66 o 
 -12   2  16       22.19      100.50     64.70 o 
 -10   2  16    10974.20    11628.17    202.58 o 
  -8   2  16    59006.39    60142.06    794.78 o 
  -6   2  16     2449.21     2495.94     73.42 o 
  -4   2  16    12554.98    13109.87    192.66 o 
  -2   2  16    57449.17    57605.06    636.09 o 
   0   2  16    27916.00    28131.57    392.37 o 
   2   2  16       59.59      168.28     44.68 o 
   4   2  16    46502.26    47358.93    596.69 o 
   6   2  16    79049.41    79284.27   1059.25 o 
   8   2  16     3993.03     4674.79    209.06 o 
  10   2  16    27384.54    27547.84    422.68 o 
  12   2  16    49483.46    46830.26   1268.50 o 
  14   2  16    12900.41    13297.83    308.61 o 
  16   2  16     3228.53     3747.84    190.52 o 
  18   2  16    19263.49    18668.86    391.98 o 
  20   2  16     7837.90     7449.59    229.76 o 
  22   2  16      224.97      433.87    159.09 o 
 -23   3  16     1020.69      940.82    170.28 o 
 -21   3  16     3761.60     3715.39    214.97 o 
 -19   3  16    14894.57    14585.55    368.67 o 
 -17   3  16     7725.25     7758.85    250.13 o 
 -15   3  16      429.00      482.04     91.55 o 
 -13   3  16    24713.71    25222.58    412.12 o 
 -11   3  16    26326.11    27575.78    435.36 o 
  -9   3  16     2637.29     2991.36    102.45 o 
  -7   3  16    22757.50    23666.65    354.65 o 
  -5   3  16    41179.88    41645.89    566.91 o 
  -3   3  16    31562.80    32048.31    534.15 o 
  -1   3  16      200.75      346.71     61.06 o 
   1   3  16    45310.72    45364.57    662.87 o 
   3   3  16    50066.43    50016.88    730.16 o 
   5   3  16       32.81      107.05     50.95 o 
   7   3  16    16267.88    16255.31    407.23 o 
   9   3  16    38861.91    39023.66    557.27 o 
  11   3  16    14321.42    14131.41    255.70 o 
  13   3  16     2772.44     3311.61    134.07 o 
  15   3  16    17854.78    17561.35    328.32 o 
  17   3  16    13379.61    13136.53    254.06 o 
  19   3  16      458.57      674.63    179.85 o 
  21   3  16     6730.54     6797.32    224.71 o 
 -22   4  16      810.41      744.71    145.28 o 
 -20   4  16      790.09      759.40    125.88 o 
 -18   4  16       25.87       77.59     92.16 o 
 -16   4  16     2537.76     2817.65    143.17 o 
 -14   4  16     2902.70     3162.63    123.99 o 
 -12   4  16     1310.68     1407.74     89.05 o 
 -10   4  16     1368.35     1493.06     82.01 o 
  -8   4  16    11227.40    10977.85    191.68 o 
  -6   4  16     3581.86     3482.99     98.49 o 
  -4   4  16     2374.57     2439.30     80.27 o 
  -2   4  16    18288.18    17109.66    279.26 o 
   0   4  16     4950.37     4880.43    133.24 o 
   2   4  16      321.11      578.68     71.84 o 
   4   4  16    10267.57    10102.37    196.67 o 
   6   4  16    11049.12    10776.12    252.86 o 
   8   4  16       75.24       88.86     73.69 o 
  10   4  16     5613.38     5698.71    177.87 o 
  12   4  16     3300.67     3458.90    183.06 o 
  14   4  16       45.89      110.80     75.46 o 
  16   4  16      381.65      445.77    104.91 o 
  18   4  16     2308.86     2337.27    204.39 o 
  20   4  16      158.47      475.68    159.70 o 
  22   4  16        1.09      232.80    189.85 o 
 -21   5  16     2507.74     2314.33    249.77 o 
 -19   5  16    15451.14    14845.92    708.22 o 
 -17   5  16    10792.95    11097.07    235.94 o 
 -15   5  16      487.30      468.28     80.03 o 
 -13   5  16    24090.59    23736.97    387.84 o 
 -11   5  16    40351.11    40954.07    631.10 o 
  -9   5  16     3276.94     3390.97    102.04 o 
  -7   5  16    31120.30    30936.27    520.32 o 
  -5   5  16    57515.41    57748.08   1032.52 o 
  -3   5  16    29683.88    29307.58    548.46 o 
  -1   5  16     3687.03     3932.94    117.23 o 
   1   5  16    89865.59    87077.46   1527.49 o 
   3   5  16    46717.45    45551.31    728.25 o 
   5   5  16      349.02      399.29     76.05 o 
   7   5  16    43001.73    43826.98    795.32 o 
   9   5  16    48462.66    48979.69    801.25 o 
  11   5  16     5576.82     5918.49    183.74 o 
  13   5  16     5390.66     5223.88    310.77 o 
  15   5  16    26445.03    26594.28    518.11 o 
  17   5  16     9983.67    10357.51    303.97 o 
  19   5  16      199.19      400.46    231.39 o 
  21   5  16     6116.07     6028.07    407.90 o 
 -20   6  16      183.03      175.79    205.49 o 
 -18   6  16      559.78      653.40    124.25 o 
 -16   6  16     1846.29     1850.34    111.49 o 
 -14   6  16      132.92      295.16     79.37 o 
 -12   6  16      145.63      194.82     65.76 o 
 -10   6  16     3941.05     4120.13    157.30 o 
  -8   6  16     2615.45     2795.40    126.59 o 
  -6   6  16       80.18      144.49     67.47 o 
  -4   6  16     1743.69     1982.26    100.64 o 
  -2   6  16     3949.48     3946.54    133.58 o 
   0   6  16     3232.93     3145.06    123.64 o 
   2   6  16      545.04      628.09     80.56 o 
   4   6  16     5689.40     5702.55    149.50 o 
   6   6  16     3496.57     3643.74    142.41 o 
   8   6  16      638.45      851.52     99.65 o 
  10   6  16     1292.80     1545.29    123.33 o 
  12   6  16     4616.88     4923.98    176.28 o 
  14   6  16     3865.31     4676.58    164.86 o 
  16   6  16       95.05      201.18    108.59 o 
  18   6  16     1924.53     2590.14    178.17 o 
  20   6  16      461.52      948.24    194.78 o 
 -19   7  16     5755.20     6643.03    749.77 o 
 -17   7  16     4817.32     5104.09    233.27 o 
 -15   7  16       44.68        3.40    108.43 o 
 -13   7  16    14983.14    14919.22    344.61 o 
 -11   7  16    17239.95    17739.83    384.13 o 
  -9   7  16     1104.80     1249.56    129.61 o 
  -7   7  16    13374.96    13436.13    296.49 o 
  -5   7  16    30693.41    30612.27    576.59 o 
  -3   7  16    10975.29    10688.37    241.79 o 
  -1   7  16     6812.19     6420.96    172.49 o 
   1   7  16    45502.14    45019.68    816.28 o 
   3   7  16    23688.51    24214.35    472.57 o 
   5   7  16        8.45      216.48     81.54 o 
   7   7  16    14088.00    14053.94    356.27 o 
   9   7  16    25985.76    24915.43    482.89 o 
  11   7  16     2458.00     2572.73    127.99 o 
  13   7  16     5131.96     5084.55    199.00 o 
  15   7  16    10397.83    10311.63    296.09 o 
  17   7  16     5944.80     6416.73    255.60 o 
  19   7  16       16.09       76.03    136.42 o 
 -18   8  16      742.01     1076.17    172.50 o 
 -16   8  16    13504.48    13713.96    383.57 o 
 -14   8  16    10940.87    11024.33    286.61 o 
 -12   8  16      137.66      239.84     93.88 o 
 -10   8  16    13524.03    13365.30    307.63 o 
  -8   8  16    25111.12    25037.96    492.71 o 
  -6   8  16     5702.43     5448.33    210.37 o 
  -4   8  16     4236.35     4472.71    149.33 o 
  -2   8  16    34377.24    33384.03    619.85 o 
   0   8  16    18762.96    18651.26    422.47 o 
   2   8  16      721.97      629.52     84.22 o 
   4   8  16    18553.08    18094.45    370.32 o 
   6   8  16    15288.56    15252.89    382.94 o 
   8   8  16     2040.31     2360.29    148.36 o 
  10   8  16     5442.89     5692.58    214.17 o 
  12   8  16    11995.10    12564.47    298.64 o 
  14   8  16     3373.29     3669.42    230.59 o 
  16   8  16      635.10      689.15    117.00 o 
  18   8  16     4768.59     5176.68    257.98 o 
 -17   9  16     1557.00     1863.97    271.84 o 
 -15   9  16       34.65       24.60    113.23 o 
 -13   9  16     1234.89     1448.10    121.40 o 
 -11   9  16     1704.60     1759.56    119.83 o 
  -9   9  16     2170.13     2349.98    144.62 o 
  -7   9  16       39.59       96.63     77.88 o 
  -5   9  16     1187.05     1271.47    108.17 o 
  -3   9  16     3272.01     3406.24    203.37 o 
  -1   9  16      203.60      211.56     90.79 o 
   1   9  16      271.75      430.86    101.29 o 
   3   9  16     2926.14     3001.77    165.42 o 
   5   9  16     1415.22     1328.48    129.54 o 
   7   9  16      173.39      353.42    132.71 o 
   9   9  16      429.93      797.14    158.74 o 
  11   9  16     1224.31     1674.65    464.29 o 
  13   9  16       74.06      298.20    166.87 o 
  15   9  16      418.83      791.83    195.98 o 
  17   9  16      743.55     1289.15    252.75 o 
 -14  10  16     5698.53     6037.29    228.92 o 
 -12  10  16      676.99      759.36    105.32 o 
 -10  10  16     8402.03     8443.86    222.81 o 
  -8  10  16    15141.84    15612.68    382.08 o 
  -6  10  16     1447.97     1436.46    123.66 o 
  -4  10  16     9399.67     9267.01    353.02 o 
  -2  10  16    21692.34    20385.24    618.72 o 
   0  10  16    12218.11    12025.91    516.82 o 
   2  10  16      375.30      405.92    104.28 o 
   4  10  16    19578.57    18371.17    459.39 o 
   6  10  16    23220.63    20966.93    972.35 o 
   8  10  16     2680.42     2914.94    213.99 o 
  10  10  16     7637.73     6958.46    316.88 o 
  12  10  16    20844.12    18417.64    937.42 o 
  14  10  16     5945.16     5540.43    938.97 o 
 -13  11  16      996.07     1100.05    182.31 o 
 -11  11  16      713.90      809.94    152.26 o 
  -9  11  16      223.90      402.66    115.53 o 
  -7  11  16       64.81      118.50    105.15 o 
  -5  11  16      897.93      955.96    115.52 o 
  -3  11  16     1434.96     1411.06    143.04 o 
  -1  11  16     1288.60     1271.65    167.07 o 
   1  11  16      419.96      403.02    107.25 o 
   3  11  16     3412.13     3345.50    175.26 o 
   5  11  16      983.72     1221.76    136.28 o 
   7  11  16      110.51      342.78    139.49 o 
   9  11  16     1493.12     1828.54    197.07 o 
  11  11  16     1526.41     2050.05    258.28 o 
 -10  12  16     4499.57     4857.01    376.52 o 
  -8  12  16    10948.90    10392.52    544.53 o 
  -6  12  16     4111.27     3569.57    310.63 o 
  -4  12  16     2468.54     2844.97    285.76 o 
  -2  12  16    13862.06    13874.82    657.87 o 
   0  12  16     6979.86     6732.67    700.05 o 
   2  12  16      224.38      219.77    108.33 o 
   4  12  16     7239.46     6773.78    607.73 o 
   6  12  16     6661.11     6287.77    303.30 o 
   8  12  16      300.11      244.83    147.24 o 
  -3  13  16     1400.40     1486.72    239.69 o 
  -1  13  16     2372.97     2698.67    276.41 o 
   1  13  16    10819.94     9669.36    492.63 o 
   3  13  16     5615.98     5021.15    346.13 o 
 -23   1  17     7668.22     7514.96    222.08 o 
 -21   1  17     3897.37     3733.84    192.39 o 
 -19   1  17     7589.81     7535.03    248.45 o 
 -17   1  17    26723.53    27366.67    537.30 o 
 -15   1  17    15964.07    16395.55    403.51 o 
 -13   1  17      285.79      369.15     71.16 o 
 -11   1  17    31676.47    32608.12    469.14 o 
  -9   1  17    55866.93    57217.23    772.03 o 
  -7   1  17     6434.98     6645.50    162.45 o 
  -5   1  17    19398.89    20236.04    250.11 o 
  -3   1  17    86380.02    87951.84    960.83 o 
  -1   1  17    60560.46    61228.07    750.64 o 
   1   1  17     6836.33     7567.27    140.36 o 
   3   1  17    83034.20    85445.88   1187.98 o 
   5   1  17    75251.13    75391.16   1151.77 o 
   7   1  17      376.40      604.92     93.66 o 
   9   1  17    21782.12    22305.79    411.97 o 
  11   1  17    45565.04    45254.30    763.71 o 
  13   1  17    12845.50    12898.05    303.21 o 
  15   1  17    10650.90    10032.72    271.04 o 
  17   1  17    25529.68    24467.29    660.25 o 
  19   1  17     7592.11     7629.50    254.99 o 
  21   1  17      117.35      291.79    109.23 o 
  23   1  17     4480.38     4115.69    245.63 o 
 -22   2  17     1805.40     1900.33    180.87 o 
 -20   2  17     4096.73     4023.25    221.43 o 
 -18   2  17      393.55      287.00    131.27 o 
 -16   2  17     2738.49     2951.64    164.22 o 
 -14   2  17     4517.05     5113.49    206.92 o 
 -12   2  17     8628.19     9039.82    219.48 o 
 -10   2  17       66.88      157.52     61.02 o 
  -8   2  17    11729.37    12246.73    205.02 o 
  -6   2  17     8460.58     8788.23    157.53 o 
  -4   2  17     5442.75     5535.01    103.79 o 
  -2   2  17     5619.88     5887.82    101.22 o 
   0   2  17    27976.35    28518.90    334.55 o 
   2   2  17    25685.39    26441.00    389.11 o 
   4   2  17       65.73      150.32     48.97 o 
   6   2  17    21732.56    22251.81    366.53 o 
   8   2  17    26163.33    26989.80    436.81 o 
  10   2  17      956.66     1214.22    100.49 o 
  12   2  17     7559.50     7275.85    218.80 o 
  14   2  17    18107.55    18170.99    379.30 o 
  16   2  17     4441.30     5132.83    354.85 o 
  18   2  17     1189.38     1411.75    116.94 o 
  20   2  17     4917.77     5346.27    235.78 o 
  22   2  17     3506.46     3654.52    270.03 o 
 -21   3  17     1179.96      999.24    156.27 o 
 -19   3  17      596.67      550.41    125.76 o 
 -17   3  17     9423.09     9612.40    279.67 o 
 -15   3  17     5279.58     5177.88    200.54 o 
 -13   3  17     2085.45     2326.43    120.30 o 
 -11   3  17    22585.48    22609.75    369.89 o 
  -9   3  17    13874.23    14222.96    252.20 o 
  -7   3  17      386.16      581.00     56.52 o 
  -5   3  17    30791.19    31012.42    435.82 o 
  -3   3  17    47269.73    46669.22    630.71 o 
  -1   3  17     5944.68     6309.06    139.04 o 
   1   3  17    14891.33    14535.20    248.69 o 
   3   3  17    50857.68    50461.45    804.90 o 
   5   3  17    20459.07    20773.67    335.57 o 
   7   3  17     4197.42     4281.45    127.78 o 
   9   3  17    12401.93    12132.02    383.85 o 
  11   3  17    17786.68    17725.57    395.96 o 
  13   3  17     2575.59     2855.72    196.18 o 
  15   3  17     2234.46     2463.81    197.93 o 
  17   3  17     7431.04     7331.85    186.56 o 
  19   3  17     3573.07     3679.70    207.20 o 
  21   3  17       33.36      224.37    131.77 o 
 -22   4  17     3285.29     2868.02    190.62 o 
 -20   4  17    15877.06    15095.70    431.39 o 
 -18   4  17     7092.92     6693.46    299.14 o 
 -16   4  17      960.01      936.82    104.11 o 
 -14   4  17    32081.80    32181.48    508.87 o 
 -12   4  17    41982.40    41886.05    632.68 o 
 -10   4  17     2214.61     2495.79    100.24 o 
  -8   4  17    31812.13    31454.65    447.54 o 
  -6   4  17    94226.44    93871.02   1231.91 o 
  -4   4  17    12979.49    13553.52    215.88 o 
  -2   4  17    23319.96    22379.56    351.43 o 
   0   4  17    78608.73    78613.53   1116.19 o 
   2   4  17    34014.36    34248.53    516.49 o 
   4   4  17      182.81      318.54     65.89 o 
   6   4  17    45868.94    46521.87    836.45 o 
   8   4  17    34773.32    35471.17    664.89 o 
  10   4  17     2146.20     2448.38    130.51 o 
  12   4  17    10971.87    11049.06    284.45 o 
  14   4  17    18616.94    18857.63    428.72 o 
  16   4  17     5199.01     5300.71    265.38 o 
  18   4  17      512.37      408.20    159.41 o 
  20   4  17     5879.10     5996.18    280.76 o 
 -21   5  17      129.64      207.25     98.43 o 
 -19   5  17        6.17       92.10     92.82 o 
 -17   5  17       47.25       90.35     88.15 o 
 -15   5  17       64.64      166.92     76.17 o 
 -13   5  17      120.49      137.77     69.80 o 
 -11   5  17     1497.13     1551.68     86.31 o 
  -9   5  17      193.65      241.07     56.30 o 
  -7   5  17     1542.96     1662.69     73.16 o 
  -5   5  17     6749.42     6478.78    154.68 o 
  -3   5  17     1872.30     2076.17     89.55 o 
  -1   5  17      843.32      891.11     70.73 o 
   1   5  17     6037.23     5987.50    151.11 o 
   3   5  17     5426.88     5638.94    152.47 o 
   5   5  17      908.20     1096.41     95.10 o 
   7   5  17     5083.07     4723.41    170.93 o 
   9   5  17     1807.06     2089.39    130.90 o 
  11   5  17       59.15      264.91    105.57 o 
  13   5  17      317.57      465.81    107.64 o 
  15   5  17        0.16      206.84     98.24 o 
  17   5  17       88.36      384.40    151.02 o 
  19   5  17      487.56      785.50    160.99 o 
  21   5  17      147.04      371.32    183.71 o 
 -20   6  17     8671.61     8204.96    428.97 o 
 -18   6  17     1306.99     1330.64    160.26 o 
 -16   6  17     2417.84     2323.43    156.24 o 
 -14   6  17    19522.18    20555.75    423.15 o 
 -12   6  17    10883.59    10919.13    256.03 o 
 -10   6  17      761.05      796.46     95.81 o 
  -8   6  17    23608.62    23834.67    473.89 o 
  -6   6  17    27859.75    28136.83    540.01 o 
  -4   6  17     8801.14     8535.28    210.08 o 
  -2   6  17     9956.95    10001.96    232.28 o 
   0   6  17    45793.68    45270.02    819.77 o 
   2   6  17    32839.53    32875.29    615.38 o 
   4   6  17      163.08      180.52     71.22 o 
   6   6  17    42137.95    42733.96    770.61 o 
   8   6  17    48627.27    47507.87    859.30 o 
  10   6  17     7849.26     8036.80    276.97 o 
  12   6  17    11580.01    12184.56    305.53 o 
  14   6  17    35771.78    35336.79    606.94 o 
  16   6  17     9523.45     9954.79    292.02 o 
  18   6  17      340.32      243.66    172.56 o 
  20   6  17    15429.14    15820.48    528.79 o 
 -19   7  17     2053.78     2233.96    213.84 o 
 -17   7  17     5769.26     5929.93    246.89 o 
 -15   7  17     3115.56     3363.91    190.63 o 
 -13   7  17      103.05      153.33    108.54 o 
 -11   7  17     6307.52     6499.48    203.32 o 
  -9   7  17    10583.05    10579.66    260.08 o 
  -7   7  17     1484.55     1462.79    102.02 o 
  -5   7  17     2951.15     2871.52    140.99 o 
  -3   7  17    12317.33    11990.96    266.78 o 
  -1   7  17     5038.09     5340.06    158.96 o 
   1   7  17     1750.97     1887.92    119.61 o 
   3   7  17    10577.56    10578.64    248.81 o 
   5   7  17    11349.71    11213.48    304.25 o 
   7   7  17     4478.94     4385.20    153.58 o 
   9   7  17     1805.46     2466.11    132.77 o 
  11   7  17     8697.66     8796.11    243.43 o 
  13   7  17     5252.79     5466.83    205.29 o 
  15   7  17      579.75     1017.05    133.17 o 
  17   7  17     5023.04     5605.28    222.53 o 
  19   7  17     2784.02     3462.60    333.12 o 
 -18   8  17     2590.34     2951.23    368.17 o 
 -16   8  17       21.04      108.03    120.71 o 
 -14   8  17     4938.71     5323.85    223.61 o 
 -12   8  17     9706.96     9761.00    259.41 o 
 -10   8  17      580.90      686.16     99.78 o 
  -8   8  17     5611.42     5663.98    177.61 o 
  -6   8  17    18984.37    18676.01    381.37 o 
  -4   8  17     6514.31     6293.20    178.11 o 
  -2   8  17     1551.47     1863.27    105.42 o 
   0   8  17    19352.32    19066.90    383.25 o 
   2   8  17     3899.10     3996.98    251.23 o 
   4   8  17       43.71      151.44     81.74 o 
   6   8  17     8879.79     8868.03    232.00 o 
   8   8  17    11203.34    10972.39    415.76 o 
  10   8  17      322.39      346.94    124.34 o 
  12   8  17     3108.91     3528.68    156.09 o 
  14   8  17     3582.53     3830.78    171.03 o 
  16   8  17      897.65     1054.73    127.73 o 
  18   8  17      326.80      521.39    131.34 o 
 -17   9  17     9420.81     9717.70    366.37 o 
 -15   9  17     5000.75     5383.71    265.98 o 
 -13   9  17       90.35      129.35     97.81 o 
 -11   9  17    17929.80    18087.00    389.77 o 
  -9   9  17    21293.97    21506.92    437.87 o 
  -7   9  17      370.57      453.71     87.14 o 
  -5   9  17    12155.83    11977.09    312.65 o 
  -3   9  17    33253.32    33428.61    716.31 o 
  -1   9  17     8640.51     8237.62    204.59 o 
   1   9  17     5997.66     5752.21    209.13 o 
   3   9  17    28438.62    26680.16    621.51 o 
   5   9  17    16791.76    15976.29    416.58 o 
   7   9  17      766.57      862.11    152.04 o 
   9   9  17    10959.95    10128.15    382.87 o 
  11   9  17    14675.97    13674.07    961.52 o 
  13   9  17     2109.63     2382.34    703.29 o 
  15   9  17     1764.68     2237.08    402.55 o 
 -14  10  17       55.32      119.16    113.82 o 
 -12  10  17      157.65      263.46     97.18 o 
 -10  10  17       35.63      171.27     89.41 o 
  -8  10  17     1270.86     1335.42    101.87 o 
  -6  10  17      393.79      520.85    106.31 o 
  -4  10  17      771.70      730.13    109.48 o 
  -2  10  17      705.53      570.22    102.38 o 
   0  10  17      575.60      578.56    108.25 o 
   2  10  17       23.81      166.38    105.11 o 
   4  10  17      286.28      268.14    113.23 o 
   6  10  17      135.98      276.09    122.18 o 
   8  10  17       10.75      282.56    141.96 o 
  10  10  17        3.77      432.97    172.37 o 
  12  10  17       24.79      189.50    163.57 o 
  14  10  17       27.33      451.70    182.09 o 
 -11  11  17     7123.63     7539.49    476.01 o 
  -9  11  17    11255.96    11687.04    600.63 o 
  -7  11  17      918.76      990.83    121.38 o 
  -5  11  17     5877.51     5440.87    274.16 o 
  -3  11  17    17553.74    17517.44    554.97 o 
  -1  11  17     5888.18     5752.57    276.51 o 
   1  11  17     1527.10     1434.25    129.32 o 
   3  11  17    13958.62    12991.77    355.49 o 
   5  11  17    12155.00    11547.49    541.69 o 
   7  11  17       57.16       -6.11    145.44 o 
   9  11  17     9458.14     8293.42    585.40 o 
  11  11  17    10832.28     9938.29   1095.76 o 
  -8  12  17     3333.31     2993.75    313.82 o 
  -6  12  17     5456.05     5796.20    386.44 o 
  -4  12  17     2036.16     2251.83    266.66 o 
  -2  12  17     1282.11     1082.37    174.75 o 
   0  12  17     4077.67     3630.40    302.13 o 
   2  12  17     2502.09     2689.53    332.10 o 
   4  12  17       35.08       87.56    127.74 o 
   6  12  17     3095.52     3150.60    216.01 o 
   8  12  17     3536.92     3638.66    242.01 o 
  -1  13  17     1964.65     2082.27    261.67 o 
   1  13  17       42.14      104.16    123.46 o 
 -22   0  18     2372.28     2227.73    296.01 o 
 -20   0  18     5922.10     6016.65    257.68 o 
 -18   0  18    22747.55    23038.42    563.69 o 
 -16   0  18    19350.86    19647.47    595.61 o 
 -14   0  18     2292.69     2583.73    174.55 o 
 -12   0  18    54697.50    55986.29   1171.20 o 
 -10   0  18    64149.39    65848.63   1181.32 o 
  -8   0  18       19.31       27.75     76.54 o 
  -6   0  18    92777.41    96000.69   1672.59 o 
  -4   0  18    62100.05    63704.55   1292.28 o 
  -2   0  18     7863.66     8199.31    312.25 o 
   0   0  18    15685.88    16191.78    293.67 o 
   2   0  18    73447.84    75552.29   1169.29 o 
   4   0  18    41117.09    41823.02    753.38 o 
   6   0  18    10153.55    10781.76    300.45 o 
   8   0  18    41103.84    41930.82   1345.67 o 
  10   0  18    31719.05    32460.52    925.23 o 
  12   0  18     1630.12     1954.51    358.87 o 
  14   0  18     6754.13     5536.45    485.13 o 
  16   0  18    12510.04    10875.19    485.11 o 
  18   0  18     6488.29     6190.70    680.31 o 
  20   0  18      282.34      315.77    200.44 o 
  22   0  18     8202.01     6632.11    337.25 o 
 -23   1  18       35.40        9.50    105.95 o 
 -21   1  18     1451.89     1485.89    198.83 o 
 -19   1  18      327.11      305.57    123.34 o 
 -17   1  18      661.50      720.37    106.97 o 
 -15   1  18     3122.23     3311.00    147.53 o 
 -13   1  18     1142.30     1315.07     90.10 o 
 -11   1  18     2834.80     3022.12    108.67 o 
  -9   1  18     8143.02     8553.79    169.95 o 
  -7   1  18    14124.67    14711.31    240.04 o 
  -5   1  18     1358.52     1455.77     62.37 o 
  -3   1  18    27086.98    28474.08    355.35 o 
  -1   1  18    12382.68    13322.79    186.90 o 
   1   1  18      768.42     1154.38     62.34 o 
   3   1  18    17204.71    18123.71    295.48 o 
   5   1  18    20518.41    21016.53    344.90 o 
   7   1  18     1403.30     1758.38     97.33 o 
   9   1  18      112.69      158.86    106.48 o 
  11   1  18     5457.83     5715.89    199.83 o 
  13   1  18     4943.21     5082.83    260.13 o 
  15   1  18     1241.26     1546.42    141.55 o 
  17   1  18      691.18      764.60    151.22 o 
  19   1  18     1400.49     1796.47    144.95 o 
  21   1  18      871.72     1021.61    163.13 o 
 -22   2  18       23.92      -85.96    142.65 o 
 -20   2  18     5886.06     5810.95    255.05 o 
 -18   2  18    10850.19    10702.86    337.73 o 
 -16   2  18     1585.51     1587.96    137.20 o 
 -14   2  18     3399.73     3492.06    166.16 o 
 -12   2  18    28471.64    28586.48    531.46 o 
 -10   2  18    13206.21    13608.91    249.12 o 
  -8   2  18       46.40      158.60     57.42 o 
  -6   2  18    32504.24    33685.79    464.81 o 
  -4   2  18    35407.63    36231.29    461.77 o 
  -2   2  18     8528.22     8517.29    137.29 o 
   0   2  18     5172.54     5601.65    101.86 o 
   2   2  18    57152.38    58001.68    721.73 o 
   4   2  18    29195.08    29283.54    421.68 o 
   6   2  18      401.11      620.96     75.81 o 
   8   2  18    35896.05    35588.09    557.35 o 
  10   2  18    42464.94    42263.45    656.02 o 
  12   2  18     5537.70     5730.84    201.55 o 
  14   2  18     7022.35     7002.56    224.70 o 
  16   2  18    21160.19    20498.58    420.80 o 
  18   2  18    10470.22    10124.52    253.45 o 
  20   2  18     1444.62     1742.06    135.02 o 
  22   2  18     7038.14     6754.85    289.10 o 
 -21   3  18     8507.33     7830.86    288.52 o 
 -19   3  18     2879.46     2676.97    216.42 o 
 -17   3  18     3806.17     3676.83    182.22 o 
 -15   3  18    20026.73    20692.71    449.59 o 
 -13   3  18    10238.30    10635.67    245.14 o 
 -11   3  18      415.76      552.02     83.23 o 
  -9   3  18    17123.47    17687.85    299.05 o 
  -7   3  18    46318.30    47505.07    694.52 o 
  -5   3  18     7758.79     7633.39    147.48 o 
  -3   3  18     8097.33     8320.20    153.09 o 
  -1   3  18    36141.91    35605.48    532.67 o 
   1   3  18    30692.77    30462.76    480.50 o 
   3   3  18      109.71      217.23     69.85 o 
   5   3  18    30909.77    31863.59    537.06 o 
   7   3  18    44775.21    45687.29    681.80 o 
   9   3  18     2451.91     2878.73    113.79 o 
  11   3  18     7751.73     8179.79    187.87 o 
  13   3  18    27184.87    26332.73    488.91 o 
  15   3  18     6945.95     6947.80    220.68 o 
  17   3  18     1276.55     1355.72    109.14 o 
  19   3  18    11401.67    11477.13    304.00 o 
  21   3  18     3856.77     3886.77    197.83 o 
 -22   4  18      178.27       48.67    129.15 o 
 -20   4  18      130.34       48.70    112.63 o 
 -18   4  18     2230.56     2024.98    181.25 o 
 -16   4  18     2400.61     2354.90    193.48 o 
 -14   4  18      289.93      395.41    104.73 o 
 -12   4  18     5824.83     5654.63    154.23 o 
 -10   4  18     8174.20     8333.70    181.38 o 
  -8   4  18      166.33      210.12     56.90 o 
  -6   4  18     4118.27     4089.47    109.40 o 
  -4   4  18     4666.32     4749.06    113.34 o 
  -2   4  18     3933.54     3594.19    143.14 o 
   0   4  18     1877.46     2048.21     86.82 o 
   2   4  18     7776.96     8005.46    169.30 o 
   4   4  18     2504.10     2707.07    113.89 o 
   6   4  18      110.16       64.13     77.54 o 
   8   4  18     3606.73     3794.83    162.46 o 
  10   4  18      608.70      877.88    112.66 o 
  12   4  18        9.02       50.40     96.35 o 
  14   4  18      310.83      413.48    149.84 o 
  16   4  18      763.20      928.80    141.67 o 
  18   4  18      399.80      609.51    162.14 o 
  20   4  18      153.98      178.61    153.98 o 
 -21   5  18     9430.97     9210.74    487.73 o 
 -19   5  18     2612.29     2348.66    202.14 o 
 -17   5  18     3563.95     3374.34    197.44 o 
 -15   5  18    25852.92    25341.46    526.68 o 
 -13   5  18    14194.11    14384.07    265.54 o 
 -11   5  18      117.55      165.57     65.79 o 
  -9   5  18    29258.08    29527.93    468.79 o 
  -7   5  18    57885.32    58309.86    860.55 o 
  -5   5  18     6455.87     6286.28    155.82 o 
  -3   5  18    24982.84    25335.27    486.74 o 
  -1   5  18    77094.45    74938.70   1324.82 o 
   1   5  18    21727.82    21432.60    374.31 o 
   3   5  18     5889.60     6040.97    159.72 o 
   5   5  18    50635.32    51378.91    916.04 o 
   7   5  18    35860.22    36610.43    680.54 o 
   9   5  18      159.83      436.31    103.39 o 
  11   5  18    22296.72    22028.88    461.49 o 
  13   5  18    21701.77    21262.72    460.21 o 
  15   5  18     5235.73     5911.81    204.40 o 
  17   5  18     3940.65     3759.44    233.43 o 
  19   5  18    12506.19    12565.47    386.72 o 
 -20   6  18      461.84      582.78    151.55 o 
 -18   6  18     1087.64     1219.49    159.04 o 
 -16   6  18       88.02       69.72     80.57 o 
 -14   6  18     1150.71     1338.49     99.31 o 
 -12   6  18     1479.05     1802.16    106.52 o 
 -10   6  18     2212.68     2360.81    130.31 o 
  -8   6  18        1.58       63.17     76.64 o 
  -6   6  18     3344.19     3284.61    137.43 o 
  -4   6  18     8165.64     7900.78    202.46 o 
  -2   6  18     1662.99     1736.71     99.87 o 
   0   6  18     2302.59     2435.79    125.86 o 
   2   6  18     6182.27     6222.76    180.28 o 
   4   6  18     3465.92     3555.91    127.84 o 
   6   6  18       84.65      191.52     88.93 o 
   8   6  18     8105.70     8423.99    231.26 o 
  10   6  18     5158.14     5507.00    198.95 o 
  12   6  18      106.72      347.51    114.91 o 
  14   6  18      515.98      874.23    119.27 o 
  16   6  18     2179.39     2567.27    172.94 o 
  18   6  18      435.33      644.25    277.38 o 
  20   6  18      159.74      449.73    244.85 o 
 -19   7  18     1040.19      770.60    153.15 o 
 -17   7  18     2009.16     2126.50    170.14 o 
 -15   7  18    11622.26    12051.92    348.33 o 
 -13   7  18     6725.57     7053.15    262.47 o 
 -11   7  18      628.47      810.97    105.52 o 
  -9   7  18    14134.38    14153.77    318.61 o 
  -7   7  18    23643.00    23848.90    472.48 o 
  -5   7  18      205.58      346.08     80.65 o 
  -3   7  18    18552.09    18175.73    371.58 o 
  -1   7  18    39839.89    38785.89    716.12 o 
   1   7  18     9104.00     9387.50    228.89 o 
   3   7  18     5891.15     5815.59    195.29 o 
   5   7  18    31784.63    32139.60    697.67 o 
   7   7  18    14481.15    14244.80    305.27 o 
   9   7  18       15.94      135.83     93.05 o 
  11   7  18    11486.72    11925.32    293.55 o 
  13   7  18    16606.66    16286.11    327.64 o 
  15   7  18     1516.37     1676.34    150.42 o 
  17   7  18     2209.86     2852.41    206.29 o 
  19   7  18     6693.96     7088.01    319.99 o 
 -18   8  18     8062.74     8155.71    347.42 o 
 -16   8  18     4627.21     5034.16    227.98 o 
 -14   8  18      307.23      192.29    116.41 o 
 -12   8  18    12432.91    12909.19    312.21 o 
 -10   8  18    18366.14    18465.22    394.18 o 
  -8   8  18     1734.66     1822.74    115.97 o 
  -6   8  18    14621.46    14665.28    318.42 o 
  -4   8  18    26091.66    25496.59    495.60 o 
  -2   8  18     7549.28     7359.27    195.11 o 
   0   8  18     2918.79     3108.49    133.49 o 
   2   8  18    27767.35    27751.92    610.39 o 
   4   8  18    12624.55    12744.19    289.09 o 
   6   8  18      264.75      348.84    104.07 o 
   8   8  18    11409.80    11451.03    434.06 o 
  10   8  18    10923.74    10536.98    359.67 o 
  12   8  18      269.19      418.06    100.72 o 
  14   8  18     2312.87     2566.72    167.28 o 
  16   8  18     5246.28     5326.91    251.03 o 
 -15   9  18     1310.08     1332.80    170.04 o 
 -13   9  18     2141.57     2279.30    142.02 o 
 -11   9  18       74.63      111.87     95.06 o 
  -9   9  18       57.56      252.28     89.99 o 
  -7   9  18     1532.23     1750.18    130.99 o 
  -5   9  18     1005.08     1029.91    126.60 o 
  -3   9  18       58.91       81.32     78.20 o 
  -1   9  18      714.91      868.94     90.06 o 
   1   9  18     2886.33     2975.37    152.72 o 
   3   9  18      963.63      898.53    120.49 o 
   5   9  18      143.78      266.43    117.72 o 
   7   9  18     3008.55     3014.66    322.98 o 
   9   9  18      408.77      621.63    161.16 o 
  11   9  18      232.33      620.06    174.48 o 
  13   9  18     1556.82     2236.29    229.28 o 
  15   9  18      109.13      540.28    197.36 o 
 -14  10  18     2235.08     2461.63    162.27 o 
 -12  10  18     9819.70    10625.96    303.76 o 
 -10  10  18     6095.17     6473.91    218.02 o 
  -8  10  18        4.77       38.03     81.48 o 
  -6  10  18     9614.36     9869.65    273.33 o 
  -4  10  18    20026.00    20128.15    617.20 o 
  -2  10  18     3559.00     3634.71    174.79 o 
   0  10  18     4354.99     4275.10    187.36 o 
   2  10  18    28217.11    28095.12   2963.60 o 
   4  10  18    15541.95    14592.77    392.54 o 
   6  10  18        7.18       83.15    118.01 o 
   8  10  18    11284.92    10015.81    439.46 o 
  10  10  18    21897.07    19980.20    746.35 o 
  12  10  18     2294.44     2502.71    553.81 o 
  14  10  18     5504.62     5439.04    534.75 o 
 -11  11  18       41.19      184.45    145.73 o 
  -9  11  18      317.20      392.87    139.02 o 
  -7  11  18      714.75      666.89    118.25 o 
  -5  11  18      299.22      408.51    108.50 o 
  -3  11  18       63.90      198.01    104.31 o 
  -1  11  18      426.57      400.20    111.66 o 
   1  11  18     2176.82     2268.26    169.05 o 
   3  11  18      285.43      313.97    118.62 o 
   5  11  18      538.29      635.78    126.47 o 
   7  11  18     1195.73     1373.71    177.40 o 
   9  11  18      577.07      871.90    171.60 o 
  11  11  18      152.95      148.86    166.19 o 
  -8  12  18      188.05      225.94    128.46 o 
  -6  12  18     4323.79     4146.68    338.23 o 
  -4  12  18     7991.91     7930.93    449.53 o 
  -2  12  18     2715.31     2860.01    285.97 o 
   0  12  18     3262.25     3216.09    295.96 o 
   2  12  18     8045.40     7465.46    429.25 o 
   4  12  18     3175.77     3048.00    204.43 o 
   6  12  18      125.41      228.94    138.65 o 
 -21   1  19     4460.15     4149.71    198.88 o 
 -19   1  19    17195.34    16651.26    527.02 o 
 -17   1  19     3016.66     2969.43    248.73 o 
 -15   1  19     5938.09     5995.04    189.60 o 
 -13   1  19    25420.16    26009.08    427.65 o 
 -11   1  19    26467.48    27392.48    408.55 o 
  -9   1  19      208.66      252.28     63.48 o 
  -7   1  19    29854.81    31240.18    445.96 o 
  -5   1  19    76709.57    78164.75    956.01 o 
  -3   1  19    10841.13    10970.70    201.75 o 
  -1   1  19    33703.86    34845.61    449.59 o 
   1   1  19    76395.27    78588.20    960.29 o 
   3   1  19    29346.45    30418.45    430.26 o 
   5   1  19      138.95      337.60     76.67 o 
   7   1  19    46216.30    46384.24    687.03 o 
   9   1  19    37955.63    38013.70    714.82 o 
  11   1  19      439.39      645.78    116.45 o 
  13   1  19    14087.72    14247.88    324.85 o 
  15   1  19    25364.96    24309.44    476.58 o 
  17   1  19     4183.07     4527.63    227.72 o 
  19   1  19     1933.36     1903.42    187.02 o 
  21   1  19     7381.02     6572.69    274.63 o 
 -22   2  19      937.43      776.30    153.42 o 
 -20   2  19       36.66      -16.11    134.05 o 
 -18   2  19     5297.19     5335.37    244.30 o 
 -16   2  19     8327.56     8299.79    437.71 o 
 -14   2  19     1648.68     1800.94    137.12 o 
 -12   2  19     2318.41     2749.58    129.78 o 
 -10   2  19    14324.37    14888.00    295.39 o 
  -8   2  19    19132.47    19566.34    321.64 o 
  -6   2  19      484.49      606.09     60.77 o 
  -4   2  19    20542.53    21958.91    320.43 o 
  -2   2  19    38149.13    39032.57    497.22 o 
   0   2  19     8950.33     8797.25    135.79 o 
   2   2  19     6914.31     7576.84    145.27 o 
   4   2  19    32808.40    33578.91    478.10 o 
   6   2  19    34558.04    35524.41    596.70 o 
   8   2  19     1153.00     1181.07    106.35 o 
  10   2  19    15629.31    15499.11    348.65 o 
  12   2  19    14645.56    14715.73    324.85 o 
  14   2  19     2466.07     2924.13    165.88 o 
  16   2  19     3774.98     4180.71    193.03 o 
  18   2  19     9627.36     9784.58    253.82 o 
  20   2  19     2491.82     2647.33    149.09 o 
  22   2  19       19.47      120.10    154.29 o 
 -21   3  19     2026.13     1703.33    175.94 o 
 -19   3  19     3918.78     3724.29    217.65 o 
 -17   3  19     1043.26     1206.50    144.84 o 
 -15   3  19     1207.63     1127.80    135.46 o 
 -13   3  19    14102.20    14983.17    411.88 o 
 -11   3  19     6178.38     6487.83    179.98 o 
  -9   3  19     1200.49     1399.74     91.84 o 
  -7   3  19    21443.74    21971.60    352.34 o 
  -5   3  19    26845.66    27588.59    424.55 o 
  -3   3  19       90.52      141.01     50.24 o 
  -1   3  19    25962.71    26160.48    408.15 o 
   1   3  19    33468.16    34413.05    522.13 o 
   3   3  19     1340.03     1580.59     93.98 o 
   5   3  19     4498.96     4472.37    134.26 o 
   7   3  19    24922.12    24865.44    406.44 o 
   9   3  19    13791.16    13802.01    347.29 o 
  11   3  19        6.64      208.35     90.76 o 
  13   3  19    11989.45    11321.06    273.96 o 
  15   3  19     8137.47     7944.70    234.60 o 
  17   3  19      611.10      684.49    104.97 o 
  19   3  19      198.79      364.26    109.08 o 
  21   3  19     4458.55     4397.64    312.74 o 
 -20   4  19     3029.09     2829.38    271.64 o 
 -18   4  19     4446.39     4499.40    197.40 o 
 -16   4  19    28709.43    28015.48    612.60 o 
 -14   4  19    17906.25    18052.19    352.66 o 
 -12   4  19      863.73      832.57     93.49 o 
 -10   4  19    42819.39    43113.78    644.38 o 
  -8   4  19    35926.88    37288.27    564.44 o 
  -6   4  19     1479.19     1682.61     78.19 o 
  -4   4  19    36390.66    36292.06    504.47 o 
  -2   4  19    62166.18    61800.67    892.05 o 
   0   4  19    10471.33    11209.17    209.06 o 
   2   4  19    14325.93    14779.11    259.86 o 
   4   4  19    52591.78    53977.95    863.91 o 
   6   4  19    15929.81    16253.66    315.74 o 
   8   4  19     2958.76     3288.55    154.59 o 
  10   4  19    17506.79    17964.37    394.63 o 
  12   4  19    13469.52    13979.08    502.90 o 
  14   4  19      743.45      928.64    190.44 o 
  16   4  19     4605.25     4906.80    495.52 o 
  18   4  19     8763.78     8838.13    448.13 o 
  20   4  19     4073.86     4237.14    326.99 o 
 -19   5  19      198.01      289.36     97.81 o 
 -17   5  19        7.35      167.90     91.03 o 
 -15   5  19      225.07      357.77     88.76 o 
 -13   5  19       72.97      122.27     78.81 o 
 -11   5  19       26.67      128.99     67.22 o 
  -9   5  19     1256.19     1358.21     85.15 o 
  -7   5  19     2311.72     2550.84    108.26 o 
  -5   5  19        3.10      -67.94     59.51 o 
  -3   5  19     3797.38     3783.17    123.47 o 
  -1   5  19     5801.09     5935.92    153.58 o 
   1   5  19      474.98      687.66     76.54 o 
   3   5  19      620.16      721.62     81.60 o 
   5   5  19     1907.02     2092.84    121.77 o 
   7   5  19      341.19      601.36    136.14 o 
   9   5  19      201.77      388.71    106.05 o 
  11   5  19     2267.15     2591.03    155.98 o 
  13   5  19       32.14      138.04    116.41 o 
  15   5  19       29.62      235.10    177.38 o 
  17   5  19        1.07      350.85    149.07 o 
  19   5  19      235.90      645.57    201.10 o 
 -20   6  19      153.63      138.89    141.79 o 
 -18   6  19     5892.85     5847.48    261.53 o 
 -16   6  19    10986.65    11088.81    357.74 o 
 -14   6  19     3065.31     3150.67    134.25 o 
 -12   6  19     4035.79     4165.54    153.96 o 
 -10   6  19    22318.20    23141.54    472.70 o 
  -8   6  19    19287.55    19345.38    401.22 o 
  -6   6  19       40.87       63.33     74.21 o 
  -4   6  19    21514.20    21340.13    426.11 o 
  -2   6  19    31914.27    32005.21    603.05 o 
   0   6  19    10889.36    10792.45    250.34 o 
   2   6  19     4754.70     4848.78    143.42 o 
   4   6  19    46096.46    46722.38    756.64 o 
   6   6  19    34308.66    34264.63    639.68 o 
   8   6  19       37.37      160.04     98.31 o 
  10   6  19    22525.00    22830.68    603.31 o 
  12   6  19    30882.34    31295.95    616.41 o 
  14   6  19     4340.38     4731.34    184.59 o 
  16   6  19     6857.13     7608.62    295.75 o 
  18   6  19    13771.51    13448.85    462.33 o 
 -19   7  19     4331.66     4724.43    241.44 o 
 -17   7  19      273.51      126.54    147.38 o 
 -15   7  19     2071.44     2042.42    284.10 o 
 -13   7  19     7292.27     7348.05    534.17 o 
 -11   7  19     2057.56     2356.63    159.15 o 
  -9   7  19       22.63      106.26     84.87 o 
  -7   7  19     3776.78     3927.69    149.32 o 
  -5   7  19     6285.67     6464.85    186.18 o 
  -3   7  19     3197.88     3164.61    142.08 o 
  -1   7  19     1450.56     1410.38     98.42 o 
   1   7  19     6943.39     7022.72    194.71 o 
   3   7  19    12546.30    12629.92    288.73 o 
   5   7  19      330.85      375.22     93.09 o 
   7   7  19     6753.59     6969.58    196.67 o 
   9   7  19     7868.25     8011.87    224.53 o 
  11   7  19     2315.94     2499.89    151.03 o 
  13   7  19     3387.80     4406.73    268.58 o 
  15   7  19     6788.34     6947.94    237.27 o 
  17   7  19     2470.82     2664.46    305.62 o 
 -16   8  19     4923.38     5183.22    244.21 o 
 -14   8  19     3987.20     4279.70    208.56 o 
 -12   8  19       21.95      175.62    100.26 o 
 -10   8  19    10722.14    10471.37    262.74 o 
  -8   8  19    11431.66    11311.28    270.90 o 
  -6   8  19      752.29      851.83     96.04 o 
  -4   8  19     5961.03     6215.31    181.95 o 
  -2   8  19    14248.62    13623.14    299.39 o 
   0   8  19     2488.33     2515.85    123.91 o 
   2   8  19     5022.48     5189.95    173.79 o 
   4   8  19     9850.11     9650.46    242.85 o 
   6   8  19     2153.31     2238.59    156.68 o 
   8   8  19     1373.83     1416.76    145.09 o 
  10   8  19     2473.65     2982.42    180.29 o 
  12   8  19     1973.80     2197.21    135.56 o 
  14   8  19      140.38      242.12    105.62 o 
  16   8  19      744.18      920.97    126.37 o 
 -15   9  19     3134.99     3426.64    226.41 o 
 -13   9  19    13442.80    13992.34    331.14 o 
 -11   9  19     9894.12     9859.72    256.59 o 
  -9   9  19      931.03     1058.87    107.12 o 
  -7   9  19    22827.25    22795.83    527.75 o 
  -5   9  19    20460.27    20002.99    470.45 o 
  -3   9  19      863.82      936.94    101.47 o 
  -1   9  19    13617.03    13670.15    297.92 o 
   1   9  19    26389.98    26461.11    588.10 o 
   3   9  19     5552.53     5490.24    174.88 o 
   5   9  19     2148.67     2285.32    164.74 o 
   7   9  19    24893.36    22521.20   1079.12 o 
   9   9  19    12198.32    11323.39    612.18 o 
  11   9  19       15.72       52.83    156.63 o 
  13   9  19     5390.41     4711.71    292.18 o 
  15   9  19    10270.09     9445.06   1131.87 o 
 -14  10  19      229.76      352.72    137.23 o 
 -12  10  19       36.53       42.32    152.34 o 
 -10  10  19       24.76       27.63     90.13 o 
  -8  10  19      163.44      202.67     87.59 o 
  -6  10  19       42.31       83.03     81.74 o 
  -4  10  19       61.84      172.29    105.55 o 
  -2  10  19        0.85      -28.53    100.65 o 
   0  10  19      133.34      196.99    106.92 o 
   2  10  19       41.04      248.50    112.67 o 
   4  10  19       32.28       63.63    113.48 o 
   6  10  19        1.71       -8.11    135.57 o 
   8  10  19        6.30      157.01    144.39 o 
  10  10  19        5.96      146.79    169.33 o 
  12  10  19       10.44      442.44    175.53 o 
 -11  11  19     5741.75     6349.86    438.23 o 
  -9  11  19      574.92      523.47    144.58 o 
  -7  11  19    10054.83     9574.62    520.92 o 
  -5  11  19    12425.31    12781.79    730.87 o 
  -3  11  19     2539.03     2653.25    216.12 o 
  -1  11  19     6261.42     6098.15    290.45 o 
   1  11  19    16649.37    16384.31    560.50 o 
   3  11  19     6023.31     5652.35    226.18 o 
   5  11  19     1223.52     1336.01    149.60 o 
   7  11  19    12190.59    10862.74    659.07 o 
   9  11  19    10787.54     9681.70   1154.47 o 
  -6  12  19       10.83       70.71    124.23 o 
  -4  12  19      768.31      641.32    240.87 o 
  -2  12  19     4927.44     4612.43    343.63 o 
   0  12  19     1065.12     1072.14    151.56 o 
   2  12  19      502.08      721.82    210.79 o 
   4  12  19     2749.99     2887.88    328.81 o 
   6  12  19     2284.86     2575.95    205.21 o 
 -22   0  20     6766.65     7493.23    364.32 o 
 -20   0  20    15821.95    15176.67    596.12 o 
 -18   0  20     7174.64     6822.99    271.91 o 
 -16   0  20     5297.64     5186.04    255.50 o 
 -14   0  20    47492.44    48590.19   1592.53 o 
 -12   0  20    23808.36    24729.74    578.32 o 
 -10   0  20     3163.00     3409.17    177.32 o 
  -8   0  20    26203.15    26254.85    517.56 o 
  -6   0  20   101013.30   103040.13   1795.80 o 
  -4   0  20     2758.95     2932.28    129.11 o 
  -2   0  20    28900.72    29886.41    567.30 o 
   0   0  20    62466.87    65112.52   1154.68 o 
   2   0  20    15177.26    15630.51    334.72 o 
   4   0  20    14239.77    15019.20    389.34 o 
   6   0  20    50096.43    52073.98   1328.65 o 
   8   0  20    25086.06    25513.21    737.03 o 
  10   0  20      837.39      941.86    253.93 o 
  12   0  20    17751.63    15063.91    792.04 o 
  14   0  20    15355.21    13799.71    758.28 o 
  16   0  20     1136.98     1283.37    523.76 o 
  18   0  20     4871.67     4325.65    371.88 o 
  20   0  20    10589.65     9271.19    586.43 o 
 -21   1  20        3.20     -151.72    119.11 o 
 -19   1  20      310.51      384.30    129.03 o 
 -17   1  20     2764.60     2852.57    172.10 o 
 -15   1  20      559.54      499.64    102.28 o 
 -13   1  20     2771.98     2870.96    125.74 o 
 -11   1  20     7575.20     8113.25    174.98 o 
  -9   1  20     1557.61     1906.72     91.28 o 
  -7   1  20     1006.53     1210.07     75.07 o 
  -5   1  20    13317.01    14164.82    234.57 o 
  -3   1  20     6407.11     6688.52    132.53 o 
  -1   1  20     1424.93     1501.32     70.03 o 
   1   1  20     8836.86     9447.96    162.39 o 
   3   1  20     6976.24     7732.38    167.16 o 
   5   1  20      946.61     1299.94     89.36 o 
   7   1  20     7898.62     8077.06    194.72 o 
   9   1  20     4505.50     4950.31    202.27 o 
  11   1  20     1896.95     2173.15    145.05 o 
  13   1  20      376.77      233.16    120.05 o 
  15   1  20      683.86      836.84    132.60 o 
  17   1  20      736.18      931.19    188.25 o 
  19   1  20      698.10      843.58    161.21 o 
  21   1  20      272.59      392.64    145.23 o 
 -22   2  20     3882.08     3394.79    212.37 o 
 -20   2  20     3455.07     3040.20    208.46 o 
 -18   2  20      167.88       -2.16    131.15 o 
 -16   2  20     7093.43     7388.63    419.32 o 
 -14   2  20    16308.82    16228.16    623.91 o 
 -12   2  20     3040.44     3095.85    168.52 o 
 -10   2  20     6065.96     6181.48    177.76 o 
  -8   2  20    24559.84    25433.57    426.25 o 
  -6   2  20    22270.85    23024.64    365.18 o 
  -4   2  20     2719.43     2937.89     94.53 o 
  -2   2  20    21479.29    21991.07    322.69 o 
   0   2  20    58655.71    58494.96    772.97 o 
   2   2  20    26568.11    27184.48    424.98 o 
   4   2  20    10186.86    10277.64    206.59 o 
   6   2  20    60246.08    59729.07    954.46 o 
   8   2  20    38342.89    38558.34    650.09 o 
  10   2  20       10.39      153.43    114.75 o 
  12   2  20    20498.69    20239.64    442.80 o 
  14   2  20    29189.10    27703.27    519.24 o 
  16   2  20     3114.59     3474.19    184.23 o 
  18   2  20     4598.42     4636.16    203.90 o 
  20   2  20    13530.27    12508.04    393.60 o 
 -21   3  20       22.53     -247.31    145.47 o 
 -19   3  20     6615.14     6161.14    259.31 o 
 -17   3  20     8229.64     8400.96    457.68 o 
 -15   3  20     2094.22     2218.00    151.50 o 
 -13   3  20     5259.52     5590.46    202.59 o 
 -11   3  20    17365.51    17453.53    336.43 o 
  -9   3  20    14388.41    14925.25    292.18 o 
  -7   3  20      266.78      512.51     74.00 o 
  -5   3  20    21494.64    21594.43    379.50 o 
  -3   3  20    31071.36    31980.68    484.00 o 
  -1   3  20     4932.91     5427.49    136.32 o 
   1   3  20     4271.37     4495.76    127.90 o 
   3   3  20    33658.01    34262.30    573.50 o 
   5   3  20    16571.65    17216.63    328.97 o 
   7   3  20      125.87      283.28     78.21 o 
   9   3  20    25689.29    25745.37    460.54 o 
  11   3  20    28549.86    28242.65    505.66 o 
  13   3  20      460.12      716.73    126.71 o 
  15   3  20     7433.92     7469.74    229.72 o 
  17   3  20    10165.05     9997.96    235.41 o 
  19   3  20     1611.29     1666.45    172.65 o 
  21   3  20     1672.42     1635.16    201.91 o 
 -20   4  20      724.05      597.81    127.70 o 
 -18   4  20      743.53      503.65    123.55 o 
 -16   4  20      192.34      212.11     94.89 o 
 -14   4  20     2158.63     2184.70    125.26 o 
 -12   4  20     3452.77     3750.32    145.12 o 
 -10   4  20        7.17       76.95     73.23 o 
  -8   4  20     3620.75     3696.24    132.83 o 
  -6   4  20     4926.36     4770.32    128.65 o 
  -4   4  20       14.38      121.49     54.06 o 
  -2   4  20     3348.39     3385.92    112.79 o 
   0   4  20    10765.51    10557.78    205.57 o 
   2   4  20      781.77      784.75     77.07 o 
   4   4  20     2334.85     2876.61    124.18 o 
   6   4  20     3729.35     3992.84    147.52 o 
   8   4  20      541.66      708.44    110.05 o 
  10   4  20      899.14     1309.83    127.70 o 
  12   4  20     1635.15     1767.73    166.45 o 
  14   4  20      575.69      839.63    227.12 o 
  16   4  20       64.41      184.86    184.11 o 
  18   4  20      798.49      796.96    170.51 o 
  20   4  20      219.98      343.98    309.35 o 
 -19   5  20     6498.38     5770.33    200.50 o 
 -17   5  20    14653.93    14640.96    445.35 o 
 -15   5  20     3362.84     3250.73    144.96 o 
 -13   5  20     3451.78     3200.72    144.26 o 
 -11   5  20    36089.24    35202.55    672.35 o 
  -9   5  20    22630.67    22737.69    410.57 o 
  -7   5  20      395.52      485.14     64.40 o 
  -5   5  20    44551.68    44149.20    732.88 o 
  -3   5  20    44628.41    44863.91    822.29 o 
  -1   5  20     5430.00     5399.79    149.22 o 
   1   5  20    26475.07    26550.77    454.28 o 
   3   5  20    51984.23    53130.46    853.14 o 
   5   5  20    15166.04    15422.32    335.73 o 
   7   5  20     2494.78     3062.13    166.23 o 
   9   5  20    32721.31    32416.86    627.17 o 
  11   5  20    21303.40    21085.67    451.71 o 
  13   5  20      227.89      517.93    179.16 o 
  15   5  20     8624.29     7647.52    364.06 o 
  17   5  20    10938.44    10600.66    426.13 o 
  19   5  20     3066.26     3573.59    276.68 o 
 -18   6  20        4.29      -23.44    145.50 o 
 -16   6  20      958.11     1068.05    153.12 o 
 -14   6  20     2035.69     2240.02    130.39 o 
 -12   6  20      143.24      279.39    107.99 o 
 -10   6  20     1070.45     1152.92    120.56 o 
  -8   6  20     6471.83     6346.85    191.76 o 
  -6   6  20     3222.81     3216.52    143.61 o 
  -4   6  20        4.55       89.46     75.66 o 
  -2   6  20     4579.33     4478.35    154.16 o 
   0   6  20     5876.79     5481.28    170.66 o 
   2   6  20      133.29      171.79     76.50 o 
   4   6  20     1546.74     1536.09    103.83 o 
   6   6  20     4783.69     4770.98    176.91 o 
   8   6  20     3610.96     4159.66    173.14 o 
  10   6  20      137.07      247.99    111.86 o 
  12   6  20     1771.88     2366.05    158.55 o 
  14   6  20     1420.58     1890.14    156.91 o 
  16   6  20      837.21     1547.58    172.38 o 
  18   6  20      162.73      311.15    180.03 o 
 -17   7  20     7421.13     8498.46    591.25 o 
 -15   7  20     2473.63     2768.36    785.43 o 
 -13   7  20     2227.45     2485.72    204.04 o 
 -11   7  20    17538.20    18335.78    449.90 o 
  -9   7  20     9503.60     9286.39    243.89 o 
  -7   7  20      250.05      232.42     86.05 o 
  -5   7  20    25642.91    25860.77    507.46 o 
  -3   7  20    20809.69    21090.16    424.82 o 
  -1   7  20     1595.42     1812.60    109.24 o 
   1   7  20    10634.20    11384.78    267.25 o 
   3   7  20    32227.33    32422.32    620.91 o 
   5   7  20     7669.80     7464.56    245.59 o 
   7   7  20     1259.53     1826.30    118.52 o 
   9   7  20    16203.68    16234.83    352.86 o 
  11   7  20    10185.28    10225.64    270.47 o 
  13   7  20      182.26      192.52    103.41 o 
  15   7  20     4769.23     5716.73    222.59 o 
  17   7  20     7146.55     7600.67    446.80 o 
 -16   8  20     2458.18     2573.60    214.72 o 
 -14   8  20    12643.70    12998.38    363.61 o 
 -12   8  20     5160.35     5600.07    326.18 o 
 -10   8  20      583.06      748.76    104.76 o 
  -8   8  20    14181.64    13497.04    308.15 o 
  -6   8  20    17772.89    17657.64    371.94 o 
  -4   8  20      155.71      291.84     85.27 o 
  -2   8  20    15566.03    15393.18    402.45 o 
   0   8  20    16009.10    16047.18    356.35 o 
   2   8  20     1572.54     1708.70    116.54 o 
   4   8  20     3483.61     3694.87    155.11 o 
   6   8  20    11796.48    11836.54    351.79 o 
   8   8  20     3784.84     4041.06    194.64 o 
  10   8  20      163.11      301.35    121.80 o 
  12   8  20     5144.56     5327.01    230.47 o 
  14   8  20     3441.22     3900.21    311.76 o 
  16   8  20      548.70      680.57    124.51 o 
 -15   9  20      505.60      645.39    155.58 o 
 -13   9  20       99.06      289.29    116.42 o 
 -11   9  20      342.97      489.60    104.99 o 
  -9   9  20     1011.40     1082.06    110.31 o 
  -7   9  20      625.37      643.04     96.36 o 
  -5   9  20      105.19      115.15     86.33 o 
  -3   9  20      725.19      708.53    100.64 o 
  -1   9  20     2402.06     2489.49    123.90 o 
   1   9  20      677.33      678.37     95.64 o 
   3   9  20     1394.29     1335.68    109.95 o 
   5   9  20     1305.71     1625.10    120.48 o 
   7   9  20      460.43      665.89    119.62 o 
   9   9  20      122.47      242.75    156.19 o 
  11   9  20     1766.23     2144.53    220.39 o 
  13   9  20       69.53      390.49    181.01 o 
 -12  10  20     1494.10     1644.99    141.80 o 
 -10  10  20     1831.36     2026.45    128.45 o 
  -8  10  20    10567.91    10794.94    302.57 o 
  -6  10  20     9948.08    10165.10    284.13 o 
  -4  10  20       19.81       62.83     81.92 o 
  -2  10  20    10958.80    10482.97    389.69 o 
   0  10  20    19862.12    19341.66    601.96 o 
   2  10  20     7179.59     6654.39    239.06 o 
   4  10  20     3034.03     3092.62    181.41 o 
   6  10  20    19271.90    17423.28    595.00 o 
   8  10  20    10749.93     9827.34    605.85 o 
  10  10  20        9.39      185.86    178.28 o 
  12  10  20    10532.68     9648.82    640.60 o 
  -9  11  20      582.95      923.03    157.11 o 
  -7  11  20      306.18      474.80    140.58 o 
  -5  11  20      508.81      493.60    117.77 o 
  -3  11  20     1765.13     1693.33    200.97 o 
  -1  11  20      292.02      368.39    116.29 o 
   1  11  20      210.49      366.60    120.57 o 
   3  11  20     1159.92     1149.91    142.66 o 
   5  11  20     1693.92     1746.51    179.40 o 
   7  11  20      300.13      387.42    154.45 o 
   9  11  20      646.00     1008.53    182.60 o 
  -4  12  20       45.47       74.34    137.23 o 
  -2  12  20     3984.99     3393.97    309.50 o 
   0  12  20     7473.20     6391.61    407.19 o 
   2  12  20     1014.81      956.83    243.48 o 
   4  12  20     1021.03     1092.19    290.81 o 
 -21   1  21     5377.25     4954.52    216.48 o 
 -19   1  21      190.38      -69.05    182.35 o 
 -17   1  21    10362.78    10579.44    294.77 o 
 -15   1  21    21800.76    22154.63    646.98 o 
 -13   1  21     6584.33     6744.48    240.28 o 
 -11   1  21     4757.25     4805.95    151.98 o 
  -9   1  21    46411.09    47180.54    653.62 o 
  -7   1  21    23453.57    24170.60    362.72 o 
  -5   1  21     2111.96     2312.31     91.75 o 
  -3   1  21    45527.21    47222.20    645.47 o 
  -1   1  21    51512.63    51257.92    643.19 o 
   1   1  21     4284.43     4245.77    109.85 o 
   3   1  21    15560.23    16582.27    351.03 o 
   5   1  21    43522.31    44317.97    660.23 o 
   7   1  21    27643.09    28177.28    532.47 o 
   9   1  21     5011.17     5309.99    210.62 o 
  11   1  21    29041.88    28630.28    580.46 o 
  13   1  21    18378.17    18260.85    387.57 o 
  15   1  21      408.09      666.63    156.39 o 
  17   1  21     7675.18     7101.04    323.18 o 
  19   1  21    11289.70    10600.61    508.40 o 
  21   1  21     2851.20     3219.87    326.97 o 
 -20   2  21     1696.19     1478.29    173.22 o 
 -18   2  21     3982.18     4182.95    391.14 o 
 -16   2  21       39.56      -79.31    123.58 o 
 -14   2  21     4115.30     4138.38    184.22 o 
 -12   2  21     8514.61     8583.96    219.34 o 
 -10   2  21     2261.65     2481.19    122.89 o 
  -8   2  21     3361.43     3974.25    305.94 o 
  -6   2  21     9149.29     9441.08    175.87 o 
  -4   2  21    19231.43    19728.49    298.00 o 
  -2   2  21      232.52      337.54     63.48 o 
   0   2  21    22402.68    23401.88    344.03 o 
   2   2  21    27377.63    27714.42    434.78 o 
   4   2  21     3460.29     3857.64    128.06 o 
   6   2  21      419.14      475.27     96.33 o 
   8   2  21    20479.26    20629.18    392.21 o 
  10   2  21    13025.12    13167.21    326.78 o 
  12   2  21       23.50      349.62    126.85 o 
  14   2  21     6139.08     6523.99    246.97 o 
  16   2  21    11908.19    11894.79    316.70 o 
  18   2  21     1853.76     2216.67    164.88 o 
  20   2  21      922.00     1040.08    126.13 o 
 -21   3  21     3034.15     2717.87    318.01 o 
 -19   3  21      127.79     -116.73    127.25 o 
 -17   3  21     5761.47     5669.40    324.55 o 
 -15   3  21     8250.47     7828.74    331.47 o 
 -13   3  21     2353.47     2353.09    147.48 o 
 -11   3  21     3866.55     3729.23    143.59 o 
  -9   3  21    24005.05    24217.06    428.48 o 
  -7   3  21    13206.99    13342.49    266.45 o 
  -5   3  21     1434.66     1395.68     89.53 o 
  -3   3  21    29251.54    30058.46    502.98 o 
  -1   3  21    13371.58    14139.36    274.06 o 
   1   3  21     1635.63     1842.56    105.41 o 
   3   3  21    10121.55    10570.67    255.91 o 
   5   3  21    23295.88    23410.06    521.43 o 
   7   3  21     3340.86     3597.23    181.05 o 
   9   3  21      663.27      990.23    125.29 o 
  11   3  21     8663.55     8534.84    251.74 o 
  13   3  21     5952.37     5913.58    221.61 o 
  15   3  21      208.19      219.46    125.03 o 
  17   3  21     2639.80     3023.79    153.20 o 
  19   3  21     2281.31     2477.63    156.65 o 
 -20   4  21     6681.84     5983.05    400.94 o 
 -18   4  21    15849.50    15460.68    532.91 o 
 -16   4  21     4619.34     4415.55    229.11 o 
 -14   4  21     6395.74     6228.74    270.75 o 
 -12   4  21    33827.28    33251.29    568.03 o 
 -10   4  21    18482.86    18713.43    423.49 o 
  -8   4  21     1068.63      939.53     88.19 o 
  -6   4  21    35040.23    35060.41    578.03 o 
  -4   4  21    34610.96    35506.30    498.85 o 
  -2   4  21     2144.31     2279.08     97.70 o 
   0   4  21    26117.55    26511.53    419.89 o 
   2   4  21    35837.28    35530.50    544.21 o 
   4   4  21     7118.90     7269.84    189.57 o 
   6   4  21     4038.92     4096.22    151.75 o 
   8   4  21    20013.45    20669.40    393.60 o 
  10   4  21     8859.48     9137.08    262.77 o 
  12   4  21      233.85      245.40    140.49 o 
  14   4  21     8692.37     8465.35    366.06 o 
  16   4  21     8276.01     8552.53    378.55 o 
  18   4  21      621.41      825.81    173.90 o 
  20   4  21      900.63      988.04    220.21 o 
 -19   5  21       57.24      -40.60     94.66 o 
 -17   5  21      130.10      155.95     95.42 o 
 -15   5  21      316.50      373.36     91.94 o 
 -13   5  21        2.51        4.08     81.35 o 
 -11   5  21     1263.67     1401.56    126.69 o 
  -9   5  21      427.87      558.27     81.82 o 
  -7   5  21        7.68       57.44     75.29 o 
  -5   5  21     2220.25     2581.96    104.33 o 
  -3   5  21     3366.56     3575.03    132.45 o 
  -1   5  21     2415.50     2487.60    110.56 o 
   1   5  21     2090.35     2050.71    122.58 o 
   3   5  21     3202.77     3545.81    157.56 o 
   5   5  21      293.96      544.37    101.50 o 
   7   5  21     1822.90     2195.22    137.13 o 
   9   5  21      240.48      437.97    113.62 o 
  11   5  21      112.26      516.67    126.40 o 
  13   5  21       20.44      110.64    140.21 o 
  15   5  21        4.84      112.92    179.37 o 
  17   5  21       15.10       12.05    148.96 o 
  19   5  21        0.12      309.93    192.49 o 
 -18   6  21     5437.07     5610.48    336.52 o 
 -16   6  21      145.46      173.37    141.77 o 
 -14   6  21     8677.09     9136.02    299.94 o 
 -12   6  21    15314.34    15727.27    418.81 o 
 -10   6  21     2584.44     2670.66    190.33 o 
  -8   6  21     2793.31     2909.18    139.66 o 
  -6   6  21    18971.14    18793.13    391.10 o 
  -4   6  21    28793.63    28452.24    550.56 o 
  -2   6  21     1079.65     1213.47     98.93 o 
   0   6  21    19485.75    19905.98    408.22 o 
   2   6  21    44967.90    45647.90    741.11 o 
   4   6  21    11549.00    11589.44    248.82 o 
   6   6  21     2778.85     2880.89    145.66 o 
   8   6  21    40576.87    40888.25    762.08 o 
  10   6  21    27003.54    27355.06    663.67 o 
  12   6  21      306.88      527.98    124.94 o 
  14   6  21    18304.17    18504.38    422.92 o 
  16   6  21    17762.53    17044.21    439.87 o 
  18   6  21     1714.29     1571.33    244.44 o 
 -17   7  21     1775.25     1784.86    176.23 o 
 -15   7  21     4290.81     4511.77    452.48 o 
 -13   7  21      790.39      918.53    167.26 o 
 -11   7  21      926.14      814.30    122.66 o 
  -9   7  21     4108.42     4405.93    171.87 o 
  -7   7  21     3732.47     3753.98    153.64 o 
  -5   7  21      566.29      792.96     96.40 o 
  -3   7  21     2743.03     3025.54    136.80 o 
  -1   7  21    10367.44     9937.52    243.67 o 
   1   7  21     6797.12     6844.71    202.09 o 
   3   7  21      573.44      690.08    100.84 o 
   5   7  21    10460.26    10769.69    303.93 o 
   7   7  21    10174.97    10061.79    249.27 o 
   9   7  21       94.38      324.94    106.92 o 
  11   7  21     6227.77     6296.24    214.23 o 
  13   7  21     6897.94     6758.52    230.88 o 
  15   7  21       83.64      209.70    123.26 o 
  17   7  21     1853.85     2539.42    231.53 o 
 -16   8  21     1122.83     1085.68    177.33 o 
 -14   8  21      702.84      622.86    156.15 o 
 -12   8  21     7078.14     7289.99    249.21 o 
 -10   8  21     5786.40     6111.48    198.68 o 
  -8   8  21      578.77      678.66     99.73 o 
  -6   8  21     7953.70     7831.38    215.55 o 
  -4   8  21     6389.37     5980.58    183.90 o 
  -2   8  21      301.99      305.96     87.46 o 
   0   8  21     5470.73     5189.68    188.23 o 
   2   8  21     6020.81     5781.85    183.31 o 
   4   8  21      517.29      586.12    101.90 o 
   6   8  21     1258.91     1470.41    136.89 o 
   8   8  21     7048.15     6731.77    324.71 o 
  10   8  21     1600.47     1602.23    154.36 o 
  12   8  21      128.81      481.17    113.51 o 
  14   8  21      813.02      912.57    122.68 o 
  16   8  21     1712.72     1896.96    149.51 o 
 -13   9  21     2340.58     2517.39    194.43 o 
 -11   9  21     2588.38     2607.41    146.42 o 
  -9   9  21    17638.25    17475.26    436.27 o 
  -7   9  21    10531.16    10687.06    261.98 o 
  -5   9  21      108.52      122.04     87.83 o 
  -3   9  21    14672.08    13884.72    308.74 o 
  -1   9  21    21866.20    21711.60    503.40 o 
   1   9  21      617.49      655.11     99.26 o 
   3   9  21     8658.37     8716.55    230.40 o 
   5   9  21    19407.99    18359.26    440.69 o 
   7   9  21     5186.01     5162.70    205.73 o 
   9   9  21     1086.52     1279.81    118.06 o 
  11   9  21     9420.06     8373.50    909.69 o 
  13   9  21     5315.15     4991.43    402.14 o 
 -12  10  21       48.46      163.99    114.06 o 
 -10  10  21       13.68      135.67    123.91 o 
  -8  10  21       75.62      125.92     90.13 o 
  -6  10  21      178.36      194.46     89.67 o 
  -4  10  21        0.08       68.40     84.28 o 
  -2  10  21        5.06      102.64     82.63 o 
   0  10  21      835.73      861.85    126.90 o 
   2  10  21        0.66       57.82    117.62 o 
   4  10  21        3.98      217.12    124.18 o 
   6  10  21       22.43       52.07    142.57 o 
   8  10  21       37.59      119.86    153.20 o 
  10  10  21       31.08      350.69    169.27 o 
  12  10  21       41.22      246.84    173.70 o 
  -9  11  21    10716.30    10573.82    573.68 o 
  -7  11  21     6370.36     6764.40    434.75 o 
  -5  11  21      305.51      297.71    131.26 o 
  -3  11  21     7219.79     7510.23    446.05 o 
  -1  11  21    12332.57    12456.90    441.43 o 
   1  11  21     1039.82      934.54    148.31 o 
   3  11  21     5628.93     5583.88    269.22 o 
   5  11  21    13825.56    12895.47   1463.27 o 
   7  11  21     4338.57     4300.51    254.87 o 
  -2  12  21        9.10      131.72    129.40 o 
   0  12  21     3066.45     3232.44    314.18 o 
   2  12  21     3093.06     3304.44    222.00 o 
 -20   0  22        4.22     -323.09    161.54 o 
 -18   0  22     9048.34     9178.37    310.92 o 
 -16   0  22    25453.62    25784.71    745.02 o 
 -14   0  22     4757.12     5271.91    282.26 o 
 -12   0  22    12204.45    11946.48    348.04 o 
 -10   0  22    57959.23    58968.20   1221.79 o 
  -8   0  22    17641.84    18778.26    457.46 o 
  -6   0  22      194.39      186.88     83.55 o 
  -4   0  22    50309.26    51657.04    936.38 o 
  -2   0  22    56412.64    59630.95   1070.10 o 
   0   0  22       81.21      147.45     83.91 o 
   2   0  22    32574.97    33508.68    727.98 o 
   4   0  22    47557.61    50494.85   1290.71 o 
   6   0  22      857.20      997.29    176.54 o 
   8   0  22     2654.46     3185.65    471.73 o 
  10   0  22    17092.66    17271.32    575.80 o 
  12   0  22    13396.11    14323.38    778.06 o 
  14   0  22      553.34      371.82    225.87 o 
  16   0  22     5844.74     5492.05    711.58 o 
  18   0  22     4203.39     3505.80    523.24 o 
  20   0  22     1135.44      972.06    305.31 o 
 -21   1  22     1640.74     1454.86    191.78 o 
 -19   1  22      461.62      213.19    138.39 o 
 -17   1  22        2.69      -18.31    117.12 o 
 -15   1  22     2000.69     2111.44    154.57 o 
 -13   1  22     8463.79     9246.85    232.08 o 
 -11   1  22      671.35      557.63     88.76 o 
  -9   1  22     6137.59     6805.19    167.73 o 
  -7   1  22    13726.43    13657.35    235.53 o 
  -5   1  22     8213.76     8335.67    169.33 o 
  -3   1  22     2509.53     2807.87    100.15 o 
  -1   1  22    11729.26    12878.23    221.79 o 
   1   1  22    11015.59    11674.45    192.09 o 
   3   1  22       33.23      133.82     66.76 o 
   5   1  22     5920.36     6404.96    170.94 o 
   7   1  22     6626.73     6876.01    227.39 o 
   9   1  22     3093.08     3746.35    187.66 o 
  11   1  22      486.04      958.70    177.09 o 
  13   1  22     1997.18     2204.30    212.35 o 
  15   1  22      947.49     1174.77    169.20 o 
  17   1  22        3.84      261.16    149.87 o 
  19   1  22       44.84      258.00    149.57 o 
 -20   2  22      400.41      223.06    145.73 o 
 -18   2  22     6805.68     6775.00    306.74 o 
 -16   2  22     6119.75     5635.66    337.21 o 
 -14   2  22      117.49       69.68    105.41 o 
 -12   2  22     8306.02     8469.14    246.13 o 
 -10   2  22    18231.87    18630.38    357.81 o 
  -8   2  22     7449.68     7362.42    191.60 o 
  -6   2  22     2352.67     2428.68    103.90 o 
  -4   2  22    31825.55    32421.22    455.18 o 
  -2   2  22    26417.64    26548.87    447.32 o 
   0   2  22      460.29      599.98     73.35 o 
   2   2  22    24732.08    25128.84    442.47 o 
   4   2  22    38658.15    39065.35    593.47 o 
   6   2  22     9100.77     9309.40    228.73 o 
   8   2  22     2503.27     3099.65    147.40 o 
  10   2  22    30952.09    29493.00    587.06 o 
  12   2  22    20382.80    19756.04    439.70 o 
  14   2  22        9.17      164.19    134.17 o 
  16   2  22    11692.35    11006.21    318.48 o 
  18   2  22    10210.95     9447.29    296.65 o 
  20   2  22      728.14      661.72    118.28 o 
 -19   3  22     4508.20     3948.51    220.94 o 
 -17   3  22       33.36      -21.09    114.21 o 
 -15   3  22     4867.84     4883.85    231.80 o 
 -13   3  22    16628.88    16417.73    376.62 o 
 -11   3  22     3207.98     3295.95    157.25 o 
  -9   3  22     4281.28     4801.18    157.26 o 
  -7   3  22    16050.05    16270.63    310.96 o 
  -5   3  22    22594.53    23303.41    408.61 o 
  -3   3  22      755.98      813.52     79.37 o 
  -1   3  22    15447.17    16177.85    341.40 o 
   1   3  22    32891.09    33901.35    629.85 o 
   3   3  22     8521.82     8520.13    228.89 o 
   5   3  22    10826.80    11234.50    277.61 o 
   7   3  22    34232.06    33822.39    572.61 o 
   9   3  22    14691.33    14439.65    301.46 o 
  11   3  22      133.54      184.24    113.95 o 
  13   3  22    15880.28    16053.60    376.57 o 
  15   3  22    10268.29    10493.94    311.80 o 
  17   3  22      223.25      311.05    103.83 o 
  19   3  22     4500.70     4613.11    232.58 o 
 -20   4  22      451.34       80.20    134.81 o 
 -18   4  22     1080.17     1110.40    136.32 o 
 -16   4  22     4410.34     4433.35    372.68 o 
 -14   4  22      829.30      808.74    131.64 o 
 -12   4  22      192.62      180.32     86.47 o 
 -10   4  22     6226.33     6300.03    178.47 o 
  -8   4  22     1814.45     1933.88    106.69 o 
  -6   4  22      148.96      317.72     74.94 o 
  -4   4  22     6606.60     6577.99    204.45 o 
  -2   4  22     3947.79     3873.70    125.05 o 
   0   4  22        5.45       66.37     68.04 o 
   2   4  22     4123.78     4241.35    153.56 o 
   4   4  22     1882.43     2171.92    140.66 o 
   6   4  22       79.12      225.30     92.87 o 
   8   4  22      436.57      547.93    118.38 o 
  10   4  22      711.26      876.91    130.39 o 
  12   4  22      162.71      363.80    130.24 o 
  14   4  22      145.95      144.55    178.43 o 
  16   4  22      517.57      707.12    204.45 o 
  18   4  22      632.50      884.95    173.17 o 
 -19   5  22     6838.65     6465.28    475.74 o 
 -17   5  22     1042.79     1252.25    113.92 o 
 -15   5  22     8590.70     8282.06    250.39 o 
 -13   5  22    22545.26    23139.35    479.42 o 
 -11   5  22     8051.91     7828.84    225.61 o 
  -9   5  22     6796.17     6295.71    194.80 o 
  -7   5  22    34414.09    34042.69    749.40 o 
  -5   5  22    23490.75    23543.55    382.87 o 
  -3   5  22      486.40      421.11     73.74 o 
  -1   5  22    30768.39    30076.29    509.93 o 
   1   5  22    33733.44    33617.58    565.46 o 
   3   5  22     2671.01     3096.47    143.79 o 
   5   5  22    13629.26    13347.19    334.98 o 
   7   5  22    31515.14    31390.62    607.06 o 
   9   5  22    10109.10    10190.06    275.37 o 
  11   5  22     2354.27     2532.32    252.47 o 
  13   5  22    12124.50    12733.87    373.73 o 
  15   5  22    10568.77    10838.04    620.44 o 
  17   5  22      431.35      632.78    164.88 o 
 -18   6  22      916.35      739.49    156.84 o 
 -16   6  22      352.22      430.50    139.96 o 
 -14   6  22        6.97       28.18     89.64 o 
 -12   6  22     1147.21     1018.43    139.67 o 
 -10   6  22     2493.15     2775.11    196.21 o 
  -8   6  22      764.91      919.64    116.77 o 
  -6   6  22      373.21      348.91     90.13 o 
  -4   6  22     2979.11     3172.46    142.23 o 
  -2   6  22     2033.39     2263.29    122.75 o 
   0   6  22        4.37      141.47     74.99 o 
   2   6  22     2644.80     2958.98    127.64 o 
   4   6  22     2914.86     3244.21    151.61 o 
   6   6  22     1758.76     2142.53    137.12 o 
   8   6  22      677.00      878.77    123.93 o 
  10   6  22     2949.59     3690.65    181.24 o 
  12   6  22     2113.89     2537.85    165.48 o 
  14   6  22        0.27      453.73    153.46 o 
  16   6  22      763.51     1306.11    190.51 o 
  18   6  22      896.93     1565.09    218.64 o 
 -17   7  22      142.57      229.28    139.55 o 
 -15   7  22     4115.51     4205.38    249.17 o 
 -13   7  22    12211.10    11925.82    409.41 o 
 -11   7  22     2672.10     2565.99    299.50 o 
  -9   7  22     4062.84     4204.66    188.37 o 
  -7   7  22    17741.17    17759.42    407.07 o 
  -5   7  22    12807.38    12835.15    312.48 o 
  -3   7  22      987.85     1177.47    103.77 o 
  -1   7  22    21108.42    21438.34    436.33 o 
   1   7  22    18786.19    18941.51    397.18 o 
   3   7  22     2106.12     2341.25    180.49 o 
   5   7  22     7650.75     7739.61    252.44 o 
   7   7  22    14289.68    14165.06    317.85 o 
   9   7  22     4905.24     4751.22    185.27 o 
  11   7  22     1076.81     1437.21    138.71 o 
  13   7  22     8366.72     8747.99    399.03 o 
  15   7  22     4848.68     5447.67    261.78 o 
 -14   8  22     1941.32     2362.88    201.98 o 
 -12   8  22     3688.53     3609.03    224.58 o 
 -10   8  22    14422.29    14463.43    375.51 o 
  -8   8  22     5963.19     6025.88    291.27 o 
  -6   8  22      901.13      877.91    103.41 o 
  -4   8  22    14306.00    13870.92    375.03 o 
  -2   8  22    11693.10    11771.68    275.89 o 
   0   8  22      123.23      191.80     88.60 o 
   2   8  22     8392.46     8503.75    228.58 o 
   4   8  22    10103.86    10056.00    258.26 o 
   6   8  22     1823.19     2230.16    156.02 o 
   8   8  22     1266.73     1693.09    148.48 o 
  10   8  22     8104.03     8047.16    274.65 o 
  12   8  22     3898.04     4686.69    180.51 o 
  14   8  22       59.99      143.70    111.91 o 
 -13   9  22      385.55      562.00    147.32 o 
 -11   9  22      533.89      747.01    123.44 o 
  -9   9  22      493.07      597.16    105.42 o 
  -7   9  22      103.95      154.48     92.52 o 
  -5   9  22     2182.86     2244.40    127.16 o 
  -3   9  22      285.62      375.20     92.15 o 
  -1   9  22       61.10      118.78     87.53 o 
   1   9  22     2060.94     2373.85    177.50 o 
   3   9  22     1880.21     1640.55    121.32 o 
   5   9  22       35.35      116.42    105.32 o 
   7   9  22     1636.34     1694.63    145.17 o 
   9   9  22      396.33      805.72    135.12 o 
  11   9  22      111.87      123.73    121.80 o 
  13   9  22     1098.76     1412.09    211.38 o 
 -10  10  22     8661.12     9195.08    332.86 o 
  -8  10  22     3766.25     3801.65    160.58 o 
  -6  10  22     1130.83     1117.16    108.99 o 
  -4  10  22    17971.03    18408.36    442.71 o 
  -2  10  22    12110.39    12000.32    390.49 o 
   0  10  22      858.13      863.62    132.82 o 
   2  10  22     6646.81     6758.06    249.46 o 
   4  10  22    23265.18    21608.58    707.63 o 
   6  10  22     7309.27     6764.53    435.73 o 
   8  10  22     1700.01     2209.22    285.40 o 
  10  10  22    15872.72    14392.92   1307.54 o 
  -7  11  22      121.58      124.73    133.38 o 
  -5  11  22      160.71      299.24    134.67 o 
  -3  11  22      194.10      152.09    128.68 o 
  -1  11  22       71.93      220.33    136.57 o 
   1  11  22      796.57      686.82    152.65 o 
   3  11  22      785.06      890.14    155.52 o 
   5  11  22       59.55      204.94    147.34 o 
   7  11  22      763.44      986.10    207.93 o 
 -19   1  23     7492.73     7710.94    256.51 o 
 -17   1  23    10719.47    10611.15    299.76 o 
 -15   1  23      687.40      774.51    131.00 o 
 -13   1  23     6902.78     7011.62    203.89 o 
 -11   1  23    27663.99    28761.90    505.33 o 
  -9   1  23     9443.90     9721.00    195.32 o 
  -7   1  23     7333.18     7762.36    167.78 o 
  -5   1  23    23140.25    23088.35    350.69 o 
  -3   1  23    30955.43    31394.53    452.84 o 
  -1   1  23     1534.88     1702.60     85.85 o 
   1   1  23    26588.28    27318.01    403.50 o 
   3   1  23    47779.84    50305.13    749.36 o 
   5   1  23     4766.07     4990.44    204.97 o 
   7   1  23     5346.59     5570.22    263.06 o 
   9   1  23    33532.30    33523.32    896.36 o 
  11   1  23    11755.79    12097.63    390.71 o 
  13   1  23      867.50      981.90    181.51 o 
  15   1  23    13524.14    12875.96    412.86 o 
  17   1  23    13453.63    12246.00   1017.80 o 
  19   1  23      208.82       73.40    237.03 o 
 -20   2  23     1133.43     1016.53    162.32 o 
 -18   2  23      428.04      276.15    164.09 o 
 -16   2  23     4842.56     5130.02    242.58 o 
 -14   2  23     5170.96     5475.22    240.87 o 
 -12   2  23      381.90      419.20    126.73 o 
 -10   2  23     3133.04     3616.39    162.99 o 
  -8   2  23    17572.16    18512.23    351.72 o 
  -6   2  23     1624.02     1831.97    105.54 o 
  -4   2  23     1936.03     2048.31     89.47 o 
  -2   2  23    12648.95    12792.67    237.94 o 
   0   2  23    20469.30    20296.36    372.68 o 
   2   2  23      275.51      448.06     92.28 o 
   4   2  23     7100.19     7483.72    179.51 o 
   6   2  23    14496.83    15027.04    310.20 o 
   8   2  23     4289.01     4875.71    311.49 o 
  10   2  23     2364.85     2561.54    168.24 o 
  12   2  23    11791.63    12002.23    321.37 o 
  14   2  23     7472.31     7953.79    267.64 o 
  16   2  23        0.21      157.85    139.24 o 
  18   2  23     3961.95     4647.35    252.89 o 
  20   2  23     3190.06     3318.36    168.63 o 
 -19   3  23     2099.22     1955.12    360.88 o 
 -17   3  23     2977.56     2636.15    239.35 o 
 -15   3  23       66.81     -122.21    106.89 o 
 -13   3  23     7573.89     7175.48    285.69 o 
 -11   3  23    12802.07    12409.36    307.39 o 
  -9   3  23     1704.98     1849.42    111.71 o 
  -7   3  23     6237.96     6189.81    198.34 o 
  -5   3  23    21582.23    21933.51    392.06 o 
  -3   3  23    12160.10    11741.05    243.64 o 
  -1   3  23      666.64      852.97    101.53 o 
   1   3  23    20129.54    20143.65    500.19 o 
   3   3  23    22364.81    22156.39    448.35 o 
   5   3  23     2197.95     2465.83    142.43 o 
   7   3  23    10501.52     9822.80    228.58 o 
   9   3  23    14963.53    14300.28    301.04 o 
  11   3  23     3114.46     3239.34    170.51 o 
  13   3  23      480.33      559.60    130.26 o 
  15   3  23     3582.98     3722.83    194.32 o 
  17   3  23     2866.09     2679.84    174.14 o 
  19   3  23      496.51      576.45    157.22 o 
 -18   4  23       51.33      -14.96    116.65 o 
 -16   4  23    11021.65    10440.22    288.80 o 
 -14   4  23    18624.13    18812.72    773.67 o 
 -12   4  23     4553.19     4844.67    166.18 o 
 -10   4  23     7881.87     7552.77    197.59 o 
  -8   4  23    34297.64    34322.81    577.03 o 
  -6   4  23    19893.55    19634.51    358.87 o 
  -4   4  23     5099.45     4834.97    172.26 o 
  -2   4  23    41636.68    41564.19    829.77 o 
   0   4  23    26260.08    26444.03    459.27 o 
   2   4  23      135.65      208.37     93.87 o 
   4   4  23    18187.48    17883.89    381.55 o 
   6   4  23    20329.45    19799.44    418.20 o 
   8   4  23     3634.26     4043.76    183.45 o 
  10   4  23     4472.57     4962.87    205.27 o 
  12   4  23    13713.69    13478.46    398.29 o 
  14   4  23     5981.68     6495.52    288.51 o 
  16   4  23       47.54      135.26    165.84 o 
  18   4  23     4251.15     4618.96    399.33 o 
 -17   5  23      485.80      459.89    107.08 o 
 -15   5  23       46.16       19.15     90.01 o 
 -13   5  23     1270.67     1344.86    138.67 o 
 -11   5  23     1405.48     1665.63    109.81 o 
  -9   5  23      289.09      442.11     85.37 o 
  -7   5  23     2683.24     2888.05    223.27 o 
  -5   5  23     3257.05     3326.33    180.85 o 
  -3   5  23        0.37       -0.37     69.02 o 
  -1   5  23      994.04     1129.95     88.04 o 
   1   5  23     3018.93     3361.07    135.04 o 
   3   5  23       11.14      187.83     94.73 o 
   5   5  23      293.83      391.41    103.86 o 
   7   5  23      237.70      461.11    165.71 o 
   9   5  23      214.35      389.67    133.60 o 
  11   5  23      126.22      433.87    143.89 o 
  13   5  23      244.04      334.46    150.31 o 
  15   5  23      183.87      495.54    197.24 o 
  17   5  23       15.69      382.50    157.18 o 
 -18   6  23      248.50      -39.83    137.93 o 
 -16   6  23     6754.70     7212.91    326.30 o 
 -14   6  23     7116.42     7154.97    272.67 o 
 -12   6  23      443.68      481.28    132.70 o 
 -10   6  23     4667.35     4402.95    208.27 o 
  -8   6  23    22402.65    22092.55    621.85 o 
  -6   6  23     8657.78     8825.87    315.78 o 
  -4   6  23      481.41      624.81     95.87 o 
  -2   6  23    25037.39    25288.39    501.96 o 
   0   6  23    26847.50    26749.06    527.24 o 
   2   6  23     3546.80     3631.77    153.63 o 
   4   6  23    18495.44    18953.26    416.57 o 
   6   6  23    40284.63    40299.69    749.00 o 
   8   6  23    11530.50    11336.11    291.71 o 
  10   6  23     4105.61     4815.90    199.67 o 
  12   6  23    20794.90    21613.45    584.68 o 
  14   6  23    11950.11    12282.42    415.65 o 
  16   6  23       18.48        0.68    146.24 o 
 -15   7  23       67.12       -9.21    149.20 o 
 -13   7  23     1959.67     1904.83    200.91 o 
 -11   7  23     2349.63     2123.86    185.30 o 
  -9   7  23      829.96      778.45    193.02 o 
  -7   7  23      219.98      230.19     93.48 o 
  -5   7  23     4226.42     4123.83    163.35 o 
  -3   7  23     5245.08     5015.90    172.71 o 
  -1   7  23      297.47      523.13     96.90 o 
   1   7  23     4751.95     5031.76    176.34 o 
   3   7  23     8753.65     8685.56    235.32 o 
   5   7  23     1061.91     1270.87    172.78 o 
   7   7  23     1123.67     1331.06    152.62 o 
   9   7  23     6019.98     5840.34    203.04 o 
  11   7  23     4197.30     4594.47    195.24 o 
  13   7  23      300.84      465.15    128.02 o 
  15   7  23     4981.12     5248.77    252.80 o 
 -14   8  23     4373.86     4908.99    263.47 o 
 -12   8  23     2024.38     2164.20    189.74 o 
 -10   8  23      957.13     1076.43    152.40 o 
  -8   8  23    10411.71    10492.49    266.50 o 
  -6   8  23     6233.73     6161.62    195.42 o 
  -4   8  23      220.18      258.06     91.27 o 
  -2   8  23     6331.31     6115.15    189.48 o 
   0   8  23     4803.64     4723.20    173.47 o 
   2   8  23       20.23       -9.28    111.30 o 
   4   8  23     3009.42     3308.12    157.91 o 
   6   8  23     4366.78     4222.89    195.88 o 
   8   8  23      884.16      965.77    144.96 o 
  10   8  23      554.87      877.96    142.40 o 
  12   8  23     1382.52     1502.31    137.68 o 
  14   8  23      587.23      723.65    161.25 o 
 -13   9  23     6385.01     7124.76    297.71 o 
 -11   9  23    13812.15    13768.46    559.74 o 
  -9   9  23     2604.34     2794.86    147.68 o 
  -7   9  23     4592.97     4699.24    174.39 o 
  -5   9  23    17109.13    16827.33    412.66 o 
  -3   9  23     8908.66     8834.19    269.88 o 
  -1   9  23       59.37        4.52     90.36 o 
   1   9  23    20655.06    19809.38    413.17 o 
   3   9  23    12264.84    12585.62    298.52 o 
   5   9  23      505.87      578.08    120.56 o 
   7   9  23     5221.95     4741.26    205.97 o 
   9   9  23    11386.97    10735.86    678.89 o 
  11   9  23     2870.54     3332.99    280.74 o 
 -10  10  23      141.17       95.67    179.35 o 
  -8  10  23       63.09      115.47    105.07 o 
  -6  10  23        4.39       82.04     90.88 o 
  -4  10  23      181.91      320.40     93.22 o 
  -2  10  23       36.36       97.17     89.64 o 
   0  10  23      200.82      181.00    119.51 o 
   2  10  23       20.94      120.75    123.90 o 
   4  10  23       10.97      180.90    127.61 o 
   6  10  23       20.85      244.72    150.03 o 
   8  10  23       63.80      378.03    167.76 o 
  10  10  23       79.22      299.10    171.54 o 
  -5  11  23     9267.34     8996.66    508.02 o 
  -3  11  23     6429.14     6299.66    412.88 o 
  -1  11  23      164.26      162.59    145.50 o 
   1  11  23     7334.63     6420.08    414.15 o 
   3  11  23     7852.77     6955.27    305.19 o 
   5  11  23      734.61      848.64    171.70 o 
 -20   0  24    10646.98    10390.08    425.29 o 
 -18   0  24     7559.36     7549.17    357.75 o 
 -16   0  24       56.40     -234.15    154.08 o 
 -14   0  24    12487.75    12335.37    367.06 o 
 -12   0  24    31474.08    32428.36    799.95 o 
 -10   0  24     5348.81     5042.48    224.32 o 
  -8   0  24    12074.93    12362.86    399.77 o 
  -6   0  24    55976.11    56038.99   1162.21 o 
  -4   0  24    16724.83    17334.95    428.58 o 
  -2   0  24     6692.93     7100.73    240.84 o 
   0   0  24    37315.84    38830.45    833.24 o 
   2   0  24    26828.82    27693.84    625.65 o 
   4   0  24      547.81      551.05    179.60 o 
   6   0  24    29793.74    30631.27    860.20 o 
   8   0  24    28584.86    27460.29    800.12 o 
  10   0  24     4746.53     5137.16    320.01 o 
  12   0  24     3462.64     4080.15    463.44 o 
  14   0  24    14371.57    13792.68    764.15 o 
  16   0  24     5086.91     5719.96    514.94 o 
  18   0  24      225.15       72.87    267.37 o 
 -19   1  24      233.96       40.56    124.98 o 
 -17   1  24     2019.61     2163.30    167.21 o 
 -15   1  24     1181.61     1173.75    141.76 o 
 -13   1  24       87.24      -92.13     94.05 o 
 -11   1  24     5127.56     5556.19    182.49 o 
  -9   1  24     7179.73     7202.86    181.95 o 
  -7   1  24      461.87      408.10     74.74 o 
  -5   1  24     4385.57     4760.59    133.18 o 
  -3   1  24    13187.12    13621.87    236.38 o 
  -1   1  24     2508.44     2816.14    105.53 o 
   1   1  24     2307.69     2695.88    112.77 o 
   3   1  24     9803.83    10736.06    227.41 o 
   5   1  24     8184.85     8672.43    282.16 o 
   7   1  24     1342.96     1283.53    177.12 o 
   9   1  24      271.72      517.49    166.82 o 
  11   1  24     1765.57     1958.48    201.64 o 
  13   1  24     1197.17     1678.35    203.43 o 
  15   1  24        2.68      224.30    221.76 o 
  17   1  24      401.56      757.59    187.49 o 
  19   1  24      488.82      263.56    196.20 o 
 -20   2  24     5554.08     5185.16    250.18 o 
 -18   2  24     2516.44     2183.50    296.05 o 
 -16   2  24      551.18      529.92    204.64 o 
 -14   2  24     8897.91     8452.91    295.57 o 
 -12   2  24     9609.18     9260.84    291.32 o 
 -10   2  24     1435.03     1689.83    130.30 o 
  -8   2  24     6434.59     6588.08    208.06 o 
  -6   2  24    17399.24    16891.95    369.25 o 
  -4   2  24    20022.87    19955.67    368.65 o 
  -2   2  24     1035.55     1102.34     85.51 o 
   0   2  24    23055.08    23808.04    425.51 o 
   2   2  24    26772.66    27647.89    484.87 o 
   4   2  24     3557.10     3844.52    153.48 o 
   6   2  24    11623.34    11708.40    266.81 o 
   8   2  24    31642.86    31255.63    612.64 o 
  10   2  24    12536.07    12613.75    333.07 o 
  12   2  24     2138.87     2659.26    177.06 o 
  14   2  24    17750.11    17167.27    823.63 o 
  16   2  24     8520.84     8683.88    285.03 o 
  18   2  24        1.54       93.66    140.58 o 
 -19   3  24      500.93      251.11    158.81 o 
 -17   3  24     4491.30     4358.98    244.37 o 
 -15   3  24     5361.08     4937.24    235.95 o 
 -13   3  24      271.48      108.96    107.96 o 
 -11   3  24     4443.70     4238.16    180.90 o 
  -9   3  24    15564.11    15559.28    354.28 o 
  -7   3  24     4808.93     4841.49    157.97 o 
  -5   3  24      436.44      336.45     80.48 o 
  -3   3  24    13069.35    13253.61    267.90 o 
  -1   3  24    13413.14    14044.73    316.24 o 
   1   3  24      573.55      681.28    106.02 o 
   3   3  24    14048.56    14820.49    334.68 o 
   5   3  24    23637.26    23553.36    479.07 o 
   7   3  24     2898.22     3189.25    247.70 o 
   9   3  24     3821.27     4119.81    203.57 o 
  11   3  24    13308.02    13584.93    330.18 o 
  13   3  24     6860.78     7120.19    238.19 o 
  15   3  24      946.83     1123.93    192.31 o 
  17   3  24     6583.96     6314.36    355.67 o 
  19   3  24     3484.58     3676.79    218.28 o 
 -18   4  24     1383.46     1223.94    141.84 o 
 -16   4  24      231.82      177.94    116.41 o 
 -14   4  24     2291.04     2320.43    208.64 o 
 -12   4  24     1809.86     2004.25    124.66 o 
 -10   4  24      816.99      890.61     98.10 o 
  -8   4  24     1140.77     1106.67    113.16 o 
  -6   4  24     3427.34     2971.75    126.48 o 
  -4   4  24     1560.62     1433.70    122.53 o 
  -2   4  24       81.12      127.72     91.43 o 
   0   4  24     3849.21     3921.88    161.28 o 
   2   4  24      524.42      662.16    104.67 o 
   4   4  24      471.11      446.57    108.46 o 
   6   4  24      146.62      135.70    108.88 o 
   8   4  24     1044.41     1175.11    130.82 o 
  10   4  24      797.12      888.79    133.86 o 
  12   4  24      540.39      391.80    160.87 o 
  14   4  24      362.59      553.06    172.36 o 
  16   4  24      767.91      742.63    183.76 o 
  18   4  24       13.64       92.79    148.00 o 
 -17   5  24    11844.20    12047.70    313.32 o 
 -15   5  24    10328.37    10468.30    282.57 o 
 -13   5  24      235.43      171.34     91.69 o 
 -11   5  24    13473.94    13949.99    326.95 o 
  -9   5  24    28654.70    29518.13    576.48 o 
  -7   5  24     5145.67     4927.56    213.13 o 
  -5   5  24     5130.55     5002.63    178.43 o 
  -3   5  24    31928.98    31504.42    593.31 o 
  -1   5  24    21842.02    21441.27    432.47 o 
   1   5  24      133.67      118.64     82.61 o 
   3   5  24    22375.34    22753.77    459.64 o 
   5   5  24    23912.55    24222.67    488.98 o 
   7   5  24     2576.87     2850.90    234.41 o 
   9   5  24     4176.53     4245.46    217.61 o 
  11   5  24    18048.98    18421.42    692.43 o 
  13   5  24     7957.21     7546.17    344.84 o 
  15   5  24      194.84      117.56    188.97 o 
  17   5  24     7730.19     7916.35    657.73 o 
 -16   6  24      222.64       93.04    190.32 o 
 -14   6  24     1262.13     1268.81    159.00 o 
 -12   6  24     2437.49     2388.57    269.10 o 
 -10   6  24      248.96      462.74    125.39 o 
  -8   6  24     3152.51     3399.69    212.37 o 
  -6   6  24     3642.28     3693.73    214.34 o 
  -4   6  24      872.63      777.81    153.55 o 
  -2   6  24       68.12      147.97     79.49 o 
   0   6  24     3415.63     3786.65    141.22 o 
   2   6  24     3419.76     3502.49    142.35 o 
   4   6  24       82.75      129.42    102.60 o 
   6   6  24     1779.46     1984.40    143.49 o 
   8   6  24     4128.33     4681.13    194.01 o 
  10   6  24      745.92     1122.11    160.53 o 
  12   6  24       52.16        9.37    141.56 o 
  14   6  24      622.49      733.86    191.31 o 
  16   6  24      975.12     1372.62    180.63 o 
 -15   7  24     5785.19     5624.32    290.46 o 
 -13   7  24       30.63      -79.31    140.23 o 
 -11   7  24     7109.51     6941.11    322.81 o 
  -9   7  24    13146.10    13152.30    423.32 o 
  -7   7  24     1979.34     2007.28    172.41 o 
  -5   7  24     4834.11     5135.48    177.68 o 
  -3   7  24    21129.53    21126.48    435.69 o 
  -1   7  24     9903.40     9549.05    247.21 o 
   1   7  24       21.48      167.71     94.95 o 
   3   7  24    12322.53    12299.74    296.34 o 
   5   7  24    14322.21    14403.03    379.96 o 
   7   7  24      802.07      699.84    113.36 o 
   9   7  24     2604.89     3163.05    166.54 o 
  11   7  24    10096.76    10314.18    280.63 o 
  13   7  24     5174.34     5220.79    239.50 o 
  15   7  24      130.65      568.47    176.43 o 
 -14   8  24     3570.68     3517.05    389.08 o 
 -12   8  24     9566.95     9951.67    677.74 o 
 -10   8  24     1372.03     1336.60    163.68 o 
  -8   8  24     4992.37     4879.24    240.55 o 
  -6   8  24    12899.36    12964.27    304.09 o 
  -4   8  24     3343.84     3404.03    160.73 o 
  -2   8  24     1069.19     1103.71    111.01 o 
   0   8  24     7800.74     7721.14    218.23 o 
   2   8  24     7301.28     6984.51    211.30 o 
   4   8  24      284.43      338.61    117.16 o 
   6   8  24     5609.35     5449.46    220.81 o 
   8   8  24     6109.96     6040.63    236.47 o 
  10   8  24      970.49      971.69    146.47 o 
  12   8  24      610.46      814.87    157.88 o 
 -11   9  24      153.27      422.96    142.04 o 
  -9   9  24      153.77      305.47    154.56 o 
  -7   9  24      505.95      592.30    104.86 o 
  -5   9  24      433.15      553.92    103.43 o 
  -3   9  24      436.44      600.94    126.33 o 
  -1   9  24      486.98      525.54    101.60 o 
   1   9  24      574.85      679.92    107.23 o 
   3   9  24       42.10      272.11    100.93 o 
   5   9  24     1027.86     1144.73    206.45 o 
   7   9  24      202.05      324.32    121.74 o 
   9   9  24      201.49      343.60    126.78 o 
  11   9  24     1495.63     1843.70    158.75 o 
  -8  10  24     2694.57     2520.75    268.98 o 
  -6  10  24     9298.99     9550.05    334.02 o 
  -4  10  24     6861.53     6899.48    278.42 o 
  -2  10  24      753.08      885.55    103.37 o 
   0  10  24    10752.68    11138.57    318.73 o 
   2  10  24    14130.58    14120.44    395.95 o 
   4  10  24     1128.42     1275.53    178.72 o 
   6  10  24     7055.15     6601.62    307.42 o 
   8  10  24    13033.48    11935.98   1115.04 o 
  -3  11  24      547.47      561.07    148.44 o 
  -1  11  24      425.82      427.56    191.18 o 
   1  11  24      286.36      327.38    149.61 o 
   3  11  24      434.84      530.57    157.81 o 
 -19   1  25     4047.44     3928.00    200.39 o 
 -17   1  25      384.17      248.46    167.15 o 
 -15   1  25    14969.92    15512.15    528.47 o 
 -13   1  25    12392.77    12750.89    323.62 o 
 -11   1  25      298.21      271.86     97.88 o 
  -9   1  25     9582.79     9827.21    276.36 o 
  -7   1  25    36515.65    36803.18    526.72 o 
  -5   1  25     5093.27     5034.29    137.27 o 
  -3   1  25     5167.64     5237.27    139.67 o 
  -1   1  25    34672.03    34527.85    638.30 o 
   1   1  25    25196.07    26103.69    427.64 o 
   3   1  25        4.58       46.76     94.32 o 
   5   1  25    20089.58    20095.59    440.06 o 
   7   1  25    23676.31    24198.42    745.06 o 
   9   1  25     1389.25     1623.97    193.60 o 
  11   1  25     5731.13     6065.50    293.88 o 
  13   1  25    15444.42    15656.41    506.60 o 
  15   1  25     7301.44     7178.86    315.47 o 
  17   1  25      203.46      439.82    209.20 o 
  19   1  25     7963.78     7582.33    825.54 o 
 -18   2  25     4581.63     4316.45    233.57 o 
 -16   2  25     2270.28     2083.70    184.41 o 
 -14   2  25      552.84      479.09    140.32 o 
 -12   2  25     4193.17     4321.90    187.04 o 
 -10   2  25     8475.06     8342.55    244.54 o 
  -8   2  25      956.89     1111.51    154.62 o 
  -6   2  25     6777.36     7014.62    213.33 o 
  -4   2  25    15206.52    15262.39    343.36 o 
  -2   2  25     7307.84     7284.22    192.04 o 
   0   2  25      186.48      239.05     91.89 o 
   2   2  25    11127.14    11676.02    260.01 o 
   4   2  25    16842.15    17101.21    340.36 o 
   6   2  25     2835.06     3167.68    196.35 o 
   8   2  25     3795.71     4269.05    196.30 o 
  10   2  25    15800.84    15275.58    369.44 o 
  12   2  25     3590.28     4492.22    213.82 o 
  14   2  25      146.42      371.85    142.04 o 
  16   2  25     6036.54     5832.81    262.09 o 
  18   2  25     4844.60     5075.25    233.96 o 
 -19   3  25     1228.54      955.38    156.14 o 
 -17   3  25       57.68     -184.70    177.63 o 
 -15   3  25     5767.73     5624.86    287.12 o 
 -13   3  25     8794.49     8574.36    257.28 o 
 -11   3  25       88.95      113.73    100.72 o 
  -9   3  25     9475.09     9258.93    279.84 o 
  -7   3  25    18212.95    18082.03    344.81 o 
  -5   3  25     2960.13     3060.84    148.76 o 
  -3   3  25     7469.88     7615.76    199.67 o 
  -1   3  25    22183.11    22102.42    446.90 o 
   1   3  25     6616.69     6591.45    207.70 o 
   3   3  25     1040.32     1023.10    127.32 o 
   5   3  25    15600.58    15533.79    413.23 o 
   7   3  25     6058.82     6286.85    218.24 o 
   9   3  25      675.21      571.81    152.12 o 
  11   3  25     2418.08     2671.52    206.94 o 
  13   3  25     4232.34     4803.50    304.20 o 
  15   3  25     1644.94     1429.80    207.95 o 
  17   3  25       18.43      170.94    174.85 o 
 -18   4  25     7250.90     6687.13    309.33 o 
 -16   4  25     9815.66     9432.89    454.94 o 
 -14   4  25      168.65       45.57    111.04 o 
 -12   4  25    11487.16    11590.13    297.20 o 
 -10   4  25    21792.58    21166.93    467.58 o 
  -8   4  25     2216.59     2243.36    183.21 o 
  -6   4  25    12541.50    12003.87    255.05 o 
  -4   4  25    23821.71    23210.52    647.11 o 
  -2   4  25    11022.08    10644.68    291.73 o 
   0   4  25     2076.22     1960.56    129.59 o 
   2   4  25    22934.93    22314.84    454.31 o 
   4   4  25    17049.38    17395.17    379.82 o 
   6   4  25      210.03      337.85    116.40 o 
   8   4  25     9062.20     8321.78    252.58 o 
  10   4  25    12047.35    11523.64    346.01 o 
  12   4  25     1954.25     2102.39    214.97 o 
  14   4  25     1329.15     1217.75    187.22 o 
  16   4  25     5788.24     5953.92    331.80 o 
 -17   5  25      680.07      526.60    121.95 o 
 -15   5  25      194.07      213.61     97.92 o 
 -13   5  25        5.55       29.33     94.42 o 
 -11   5  25      522.80      530.86     94.42 o 
  -9   5  25     1314.24     1477.72    108.02 o 
  -7   5  25      478.48      572.50    108.94 o 
  -5   5  25      386.05      325.47    135.68 o 
  -3   5  25     3912.15     4147.18    175.66 o 
  -1   5  25      815.12      994.21    113.57 o 
   1   5  25        1.97      -22.62     96.52 o 
   3   5  25      741.95      643.00    125.25 o 
   5   5  25       66.86      189.45    121.54 o 
   7   5  25       72.98      337.59    131.77 o 
   9   5  25       38.03     -149.85    132.12 o 
  11   5  25      152.61      150.16    142.97 o 
  13   5  25       69.81      495.29    310.74 o 
  15   5  25       87.42      227.51    192.25 o 
  17   5  25       31.88      -68.96    153.54 o 
 -16   6  25     2760.07     2869.86    256.97 o 
 -14   6  25       23.08        2.45    138.43 o 
 -12   6  25     8150.84     8022.15    448.27 o 
 -10   6  25    11326.20    11793.23    345.20 o 
  -8   6  25     3277.14     3886.21    305.92 o 
  -6   6  25     5183.23     5343.43    274.98 o 
  -4   6  25    20020.07    19118.87    550.37 o 
  -2   6  25    11646.72    11164.80    370.01 o 
   0   6  25      148.40      212.29     87.71 o 
   2   6  25    20521.57    20834.63    411.17 o 
   4   6  25    22890.33    23039.81    478.63 o 
   6   6  25     2064.62     2513.86    192.42 o 
   8   6  25     8844.04     9226.21    362.78 o 
  10   6  25    20314.08    20447.40    502.48 o 
  12   6  25     5311.50     5406.02    362.94 o 
  14   6  25     2196.13     2402.10    239.95 o 
  16   6  25     8463.23     8341.37    732.51 o 
 -15   7  25     1607.32     1975.20    180.07 o 
 -13   7  25     1301.25     1317.28    242.70 o 
 -11   7  25      379.44      490.76    148.94 o 
  -9   7  25      345.95      329.32    140.29 o 
  -7   7  25     2796.22     3389.99    222.37 o 
  -5   7  25     3732.78     3757.73    215.82 o 
  -3   7  25      127.70      220.58    105.30 o 
  -1   7  25     3370.88     3398.74    160.70 o 
   1   7  25     6290.76     6426.42    204.26 o 
   3   7  25      593.96      634.26    125.42 o 
   5   7  25     3164.89     3554.46    159.75 o 
   7   7  25     5340.54     5215.47    191.81 o 
   9   7  25      737.55      735.69    126.21 o 
  11   7  25     1050.92     1571.70    166.20 o 
  13   7  25     5333.48     5600.55    250.65 o 
 -12   8  25     2895.23     2585.46    204.21 o 
 -10   8  25     5841.60     5618.28    265.53 o 
  -8   8  25      450.74      554.88    142.64 o 
  -6   8  25     2189.66     1891.48    170.36 o 
  -4   8  25     4314.38     4401.62    169.86 o 
  -2   8  25     2986.72     3150.27    182.78 o 
   0   8  25     1184.28     1506.50    121.64 o 
   2   8  25     6197.67     6117.18    341.65 o 
   4   8  25     2417.25     2651.66    174.44 o 
   6   8  25        9.10       33.39    116.76 o 
   8   8  25     1342.55     1675.05    156.03 o 
  10   8  25     2786.24     2739.32    187.83 o 
  12   8  25      286.64      371.08    142.67 o 
 -11   9  25      143.97      243.39    141.11 o 
  -9   9  25     5899.52     5479.60    256.11 o 
  -7   9  25    15840.94    16304.95    497.27 o 
  -5   9  25     3419.52     3670.94    161.33 o 
  -3   9  25     4383.57     4381.77    189.87 o 
  -1   9  25    15557.10    15929.60    404.98 o 
   1   9  25     8100.30     8065.20    228.48 o 
   3   9  25      243.50      125.49    104.98 o 
   5   9  25     8783.23     8246.07    266.42 o 
   7   9  25    10612.73    10349.84    531.53 o 
   9   9  25     2299.56     2598.78    179.84 o 
  -8  10  25       12.86      130.65    108.97 o 
  -6  10  25      269.98      345.90    112.49 o 
  -4  10  25      190.98      362.06    110.43 o 
  -2  10  25       70.43       95.92     94.05 o 
   0  10  25       50.30      118.28     96.70 o 
   2  10  25      111.62      181.17    107.34 o 
   4  10  25       24.73      190.48    153.98 o 
   6  10  25       51.08      143.32    218.03 o 
 -18   0  26      720.68      467.29    211.24 o 
 -16   0  26    11839.43    12141.29    900.35 o 
 -14   0  26    12372.87    13468.28    387.17 o 
 -12   0  26      254.98        8.65    125.52 o 
 -10   0  26    15303.48    14876.59    490.81 o 
  -8   0  26    29866.53    30083.78    814.32 o 
  -6   0  26     6345.33     6563.70    246.73 o 
  -4   0  26    11878.55    11480.99    327.42 o 
  -2   0  26    36654.52    36830.66   1040.61 o 
   0   0  26     4899.87     4450.19    206.82 o 
   2   0  26     3444.39     3972.80    262.38 o 
   4   0  26    23988.16    24449.26    721.71 o 
   6   0  26    18504.77    18522.91    598.51 o 
   8   0  26      563.34      189.14    196.15 o 
  10   0  26     5189.62     5544.44    611.53 o 
  12   0  26     9492.23     9495.63    633.73 o 
  14   0  26     1398.65     1592.39    348.98 o 
  16   0  26      959.43      798.46    314.36 o 
  18   0  26     4694.47     4817.93    457.28 o 
 -19   1  26      955.58      623.31    138.12 o 
 -17   1  26      751.41      590.60    136.41 o 
 -15   1  26      333.82      227.79    128.05 o 
 -13   1  26     4701.01     4923.37    210.52 o 
 -11   1  26     4130.50     3941.44    161.24 o 
  -9   1  26      140.86      286.12     94.98 o 
  -7   1  26     4848.27     5056.53    171.87 o 
  -5   1  26     9909.77    10059.92    199.73 o 
  -3   1  26       94.33      203.62     72.44 o 
  -1   1  26     5513.16     6083.74    163.76 o 
   1   1  26     7095.84     7333.00    257.37 o 
   3   1  26     1048.30     1154.20    139.15 o 
   5   1  26      238.12      675.99    161.00 o 
   7   1  26     5323.58     5603.06    277.81 o 
   9   1  26     1719.46     1909.90    200.22 o 
  11   1  26       54.19      141.98    171.99 o 
  13   1  26       58.00      201.35    173.47 o 
  15   1  26      646.54      642.50    217.48 o 
  17   1  26      253.61      443.04    207.86 o 
 -18   2  26     2298.71     1906.67    222.98 o 
 -16   2  26     6059.68     5811.90    295.36 o 
 -14   2  26     4238.34     3973.91    337.23 o 
 -12   2  26      110.96       -7.08    122.59 o 
 -10   2  26     7605.41     7433.11    232.09 o 
  -8   2  26    21317.35    20612.76    439.92 o 
  -6   2  26     1810.90     1987.04    132.16 o 
  -4   2  26     3694.26     3711.44    161.77 o 
  -2   2  26    21332.68    20963.48    436.59 o 
   0   2  26    17907.77    17836.89    393.90 o 
   2   2  26       30.42       57.42     94.93 o 
   4   2  26    19648.67    19481.77    376.61 o 
   6   2  26    31128.19    30713.15    601.97 o 
   8   2  26     1535.47     1495.39    148.93 o 
  10   2  26     6949.19     6692.41    240.85 o 
  12   2  26    15242.04    15309.92    386.04 o 
  14   2  26     4460.61     4281.40    217.18 o 
  16   2  26     1125.53     1132.86    191.72 o 
  18   2  26     5865.03     6554.04    291.65 o 
 -17   3  26     1606.30     1421.38    366.13 o 
 -15   3  26      421.19      220.33    141.14 o 
 -13   3  26     6545.00     6451.05    225.48 o 
 -11   3  26     9179.92     8967.54    315.00 o 
  -9   3  26     1839.20     1865.52    168.85 o 
  -7   3  26     3885.02     3815.48    170.16 o 
  -5   3  26    19224.32    19132.53    358.97 o 
  -3   3  26     9352.29     9408.48    239.39 o 
  -1   3  26     3072.88     3182.45    156.55 o 
   1   3  26    15013.28    15063.19    340.72 o 
   3   3  26    15108.89    14796.18    342.75 o 
   5   3  26      328.94      371.13    117.65 o 
   7   3  26    11636.42    11542.08    300.65 o 
   9   3  26    15913.76    15225.37    480.50 o 
  11   3  26     2317.36     2333.62    209.78 o 
  13   3  26     3148.43     3508.04    235.01 o 
  15   3  26     8877.92     8016.41    323.77 o 
  17   3  26     2322.53     2294.56    221.80 o 
 -16   4  26      857.11      839.88    131.49 o 
 -14   4  26      537.59      712.03    126.94 o 
 -12   4  26       26.93       60.91    105.55 o 
 -10   4  26     1291.36     1234.50    113.97 o 
  -8   4  26     1954.66     1719.73    114.60 o 
  -6   4  26       70.89      147.25     83.00 o 
  -4   4  26     2545.68     2694.87    224.36 o 
  -2   4  26     2517.65     2611.69    146.01 o 
   0   4  26     1291.47     1248.12    121.68 o 
   2   4  26      761.32      783.78    159.58 o 
   4   4  26     1725.35     1889.07    223.20 o 
   6   4  26      876.65      880.93    126.58 o 
   8   4  26        4.36       82.20    133.72 o 
  10   4  26     1183.65     1211.59    171.87 o 
  12   4  26     1978.36     2191.00    201.72 o 
  14   4  26      185.95      428.53    174.98 o 
  16   4  26      200.48      425.67    179.48 o 
 -17   5  26     3617.28     3603.85    246.72 o 
 -15   5  26      980.94      719.82    108.77 o 
 -13   5  26    10168.23    10008.38    281.53 o 
 -11   5  26    11827.36    11777.94    295.14 o 
  -9   5  26      665.45      483.84    113.21 o 
  -7   5  26    13611.18    13153.03    366.67 o 
  -5   5  26    22060.11    21816.77    648.41 o 
  -3   5  26     7374.57     7085.17    249.42 o 
  -1   5  26     4964.40     4855.04    184.28 o 
   1   5  26    27583.40    26335.60    793.43 o 
   3   5  26    14127.06    14246.60    332.01 o 
   5   5  26       93.30       53.09    125.31 o 
   7   5  26    16649.99    15636.61    410.86 o 
   9   5  26    19272.43    18757.80    585.41 o 
  11   5  26     2111.32     2757.07    433.54 o 
  13   5  26     3809.91     4082.12    281.67 o 
  15   5  26     9825.70     9546.18    398.91 o 
 -14   6  26      148.55      340.72    327.57 o 
 -12   6  26      148.79      250.06    133.67 o 
 -10   6  26     2174.77     2121.81    168.36 o 
  -8   6  26     1807.26     1924.02    159.83 o 
  -6   6  26       25.43       26.71    126.75 o 
  -4   6  26      906.76      939.41    177.89 o 
  -2   6  26     1594.74     1595.17    156.40 o 
   0   6  26     1433.29     1680.36    142.53 o 
   2   6  26      220.42      181.85    120.81 o 
   4   6  26     2958.58     3513.96    192.73 o 
   6   6  26     2678.51     2906.37    188.84 o 
   8   6  26      281.50      441.56    143.96 o 
  10   6  26      487.89      730.49    152.01 o 
  12   6  26      933.08      788.68    161.37 o 
  14   6  26      707.75     1236.88    205.42 o 
 -13   7  26     6587.32     6715.70    303.84 o 
 -11   7  26     6666.68     6855.62    297.66 o 
  -9   7  26      176.50      172.16    137.67 o 
  -7   7  26     5696.14     5654.83    262.82 o 
  -5   7  26    13840.80    13647.27    429.67 o 
  -3   7  26     5203.74     5451.03    320.02 o 
  -1   7  26     2804.09     3158.28    173.71 o 
   1   7  26    11814.32    12598.30    304.61 o 
   3   7  26     8336.09     8204.91    269.17 o 
   5   7  26      129.52      171.09    123.32 o 
   7   7  26     7270.01     7197.08    345.44 o 
   9   7  26     8373.50     8146.84    273.72 o 
  11   7  26     1098.08     1145.29    161.54 o 
  13   7  26     1781.33     2151.56    186.16 o 
 -12   8  26       82.38      141.16    143.90 o 
 -10   8  26     6444.96     6205.76    280.59 o 
  -8   8  26     5874.42     6027.42    270.73 o 
  -6   8  26      321.13      270.76    134.06 o 
  -4   8  26     3240.88     3239.59    176.48 o 
  -2   8  26     9609.25     9726.26    287.61 o 
   0   8  26     2582.88     3307.13    158.97 o 
   2   8  26      895.22      978.26    120.24 o 
   4   8  26     7794.02     7493.67    256.73 o 
   6   8  26     4755.34     4489.08    210.56 o 
   8   8  26       20.20       39.55    125.15 o 
  10   8  26     3159.74     3617.48    352.38 o 
  12   8  26     3756.78     4276.24    320.23 o 
  -9   9  26      600.83      849.78    171.13 o 
  -7   9  26      162.23      235.39    132.42 o 
  -5   9  26      567.82      665.40    120.57 o 
  -3   9  26     1693.05     1561.22    124.20 o 
  -1   9  26      194.87      271.17    101.64 o 
   1   9  26      603.79      844.44    114.75 o 
   3   9  26      946.83     1194.10    138.08 o 
   5   9  26       66.63       91.93    117.48 o 
   7   9  26      486.57      613.08    134.93 o 
   9   9  26      344.85      651.49    194.87 o 
  -6  10  26     1077.38     1143.96    130.81 o 
  -4  10  26     2253.48     2302.17    150.87 o 
  -2  10  26    13405.93    13234.78    415.58 o 
   0  10  26     7814.92     8109.74    526.13 o 
   2  10  26       24.08        0.03    109.22 o 
   4  10  26    10234.97     9481.65    574.64 o 
   6  10  26    10003.35     9399.33    960.38 o 
 -17   1  27     8287.30     8033.99    262.10 o 
 -15   1  27     4697.22     4706.60    367.82 o 
 -13   1  27      743.00      518.82    128.09 o 
 -11   1  27    10650.08    10179.01    281.86 o 
  -9   1  27    11126.35    10791.55    284.36 o 
  -7   1  27     1040.23      911.13    121.45 o 
  -5   1  27    10168.70     9978.15    232.39 o 
  -3   1  27    23624.32    23241.69    387.61 o 
  -1   1  27    11436.17    11096.31    230.39 o 
   1   1  27     1513.23     1525.85    126.51 o 
   3   1  27    22474.42    22833.88    699.52 o 
   5   1  27    16670.95    17075.88    482.36 o 
   7   1  27      729.10      986.91    179.01 o 
   9   1  27    13679.45    13663.03    424.18 o 
  11   1  27    23241.57    22234.77    584.39 o 
  13   1  27     2004.40     2511.09    257.80 o 
  15   1  27     2873.01     2994.97    291.96 o 
  17   1  27     9386.69     9010.60    707.49 o 
 -18   2  27      338.54      284.12    146.20 o 
 -16   2  27      836.73      522.69    152.26 o 
 -14   2  27     5184.60     5079.34    492.32 o 
 -12   2  27     1046.18     1345.33    160.86 o 
 -10   2  27      178.38      326.06    108.89 o 
  -8   2  27     3565.44     3659.85    168.65 o 
  -6   2  27     7448.17     7273.44    224.31 o 
  -4   2  27     1580.09     1798.07    200.06 o 
  -2   2  27     1712.79     1844.79    130.01 o 
   0   2  27    14296.47    14269.95    338.49 o 
   2   2  27     7038.94     7032.54    232.62 o 
   4   2  27       49.08      -63.09    141.60 o 
   6   2  27     7125.35     7366.05    447.96 o 
   8   2  27    10553.28    10612.84    354.88 o 
  10   2  27      437.45      587.90    172.01 o 
  12   2  27     3976.81     4671.04    260.16 o 
  14   2  27     6152.54     6532.60    300.10 o 
  16   2  27     1814.94     2038.50    205.14 o 
 -17   3  27     4076.66     3488.17    503.59 o 
 -15   3  27     2319.11     1878.49    264.64 o 
 -13   3  27      684.31      704.62    138.33 o 
 -11   3  27     9640.17     9086.61    358.79 o 
  -9   3  27     5902.95     5296.06    198.17 o 
  -7   3  27      224.71      300.33    102.66 o 
  -5   3  27     8527.51     8192.70    208.09 o 
  -3   3  27    10410.26    10048.90    265.28 o 
  -1   3  27     3001.98     3188.32    297.17 o 
   1   3  27     3244.73     3425.52    165.53 o 
   3   3  27     9297.20     9346.13    316.71 o 
   5   3  27     5697.30     5733.64    237.19 o 
   7   3  27      294.07      453.70    150.25 o 
   9   3  27     1770.32     1782.03    185.27 o 
  11   3  27     3531.50     3580.75    408.37 o 
  13   3  27     1708.13     1729.34    197.14 o 
  15   3  27      647.69      837.65    220.94 o 
  17   3  27     1846.19     2131.75    259.99 o 
 -16   4  27      646.40      595.47    129.76 o 
 -14   4  27    11858.05    12002.46    368.48 o 
 -12   4  27     9170.15     8978.23    355.54 o 
 -10   4  27       99.64        3.25     90.41 o 
  -8   4  27     9786.25     9351.66    253.26 o 
  -6   4  27    23455.54    23372.35    477.80 o 
  -4   4  27      753.02      844.27    117.87 o 
  -2   4  27    10095.44     9805.70    259.79 o 
   0   4  27    17329.45    16686.45    368.62 o 
   2   4  27     5595.96     5372.18    199.05 o 
   4   4  27     1620.76     1639.04    158.43 o 
   6   4  27    14103.54    14023.76    339.08 o 
   8   4  27     6331.70     5933.01    310.49 o 
  10   4  27       33.73       43.71    151.69 o 
  12   4  27     4945.35     4618.27    255.49 o 
  14   4  27     6386.96     6462.21    407.55 o 
  16   4  27     1692.75     1580.25    201.01 o 
 -15   5  27       10.09     -103.23     96.60 o 
 -13   5  27      247.00      234.95     97.64 o 
 -11   5  27      454.65      608.15    100.23 o 
  -9   5  27      265.96      251.14    112.23 o 
  -7   5  27      331.42      487.57    112.14 o 
  -5   5  27     2412.57     2402.00    143.53 o 
  -3   5  27     1449.02     1712.27    216.29 o 
  -1   5  27      362.46      383.29    110.16 o 
   1   5  27      737.97      956.92    119.20 o 
   3   5  27       55.89      265.57    112.64 o 
   5   5  27        0.10       81.76    115.37 o 
   7   5  27      688.42      601.89    146.99 o 
   9   5  27       23.79       87.81    141.30 o 
  11   5  27        1.80       53.43    177.98 o 
  13   5  27        2.55      -33.44    180.82 o 
  15   5  27      201.68      381.40    199.17 o 
 -14   6  27    10317.75    10468.66    550.24 o 
 -12   6  27     5896.92     5799.20    249.38 o 
 -10   6  27        7.54      -85.95    123.83 o 
  -8   6  27     8817.95     9220.06    385.46 o 
  -6   6  27    18126.76    17432.71    447.48 o 
  -4   6  27     6318.98     6374.24    277.16 o 
  -2   6  27     5303.15     5042.21    249.65 o 
   0   6  27    24381.31    23916.47    668.79 o 
   2   6  27    16676.69    16117.11    406.86 o 
   4   6  27       90.82     -130.54    140.77 o 
   6   6  27    16426.11    16294.16    777.61 o 
   8   6  27    16978.27    16979.18    475.13 o 
  10   6  27     2021.14     2273.20    188.12 o 
  12   6  27     3813.67     4476.88    237.58 o 
  14   6  27    11047.88    11208.93    619.79 o 
 -13   7  27       34.67     -180.64    126.41 o 
 -11   7  27     1893.24     1930.52    189.73 o 
  -9   7  27     3647.59     4014.12    302.99 o 
  -7   7  27      822.63      916.15    155.34 o 
  -5   7  27     2363.26     2266.13    191.05 o 
  -3   7  27     7119.32     7189.39    292.35 o 
  -1   7  27     1279.66     1257.42    165.17 o 
   1   7  27       48.48      220.14    141.88 o 
   3   7  27     3806.01     3749.96    235.50 o 
   5   7  27     5166.05     5243.83    268.31 o 
   7   7  27      223.23      132.89    127.96 o 
   9   7  27     3434.70     3818.06    206.12 o 
  11   7  27     3961.30     4601.20    232.32 o 
  13   7  27      237.91      430.64    149.31 o 
 -10   8  27       71.59      329.29    145.34 o 
  -8   8  27     2300.02     2145.28    186.56 o 
  -6   8  27     4597.89     4656.34    239.15 o 
  -4   8  27       55.16      235.83    133.63 o 
  -2   8  27      795.40      648.92    145.08 o 
   0   8  27     4779.76     4861.05    207.36 o 
   2   8  27      627.95      806.07    135.51 o 
   4   8  27      548.24      718.49    134.90 o 
   6   8  27     2705.72     2928.57    184.27 o 
   8   8  27     2165.22     2378.12    577.59 o 
  10   8  27       39.97      122.03    162.22 o 
  -9   9  27     7455.43     7635.84    525.82 o 
  -7   9  27      103.02      266.71    135.32 o 
  -5   9  27     7276.24     6689.67    317.03 o 
  -3   9  27     9767.21     9596.73    287.69 o 
  -1   9  27     1544.38     1585.92    234.93 o 
   1   9  27     3586.50     3655.88    169.03 o 
   3   9  27    10080.21     9405.89    353.06 o 
   5   9  27     4536.85     4422.20    210.27 o 
   7   9  27       80.08      146.91    123.89 o 
  -4  10  27       27.86      236.87    111.76 o 
  -2  10  27      229.32      360.28    112.59 o 
   0  10  27       49.87      180.83    112.91 o 
   2  10  27        5.47       50.07    111.65 o 
 -16   0  28     4337.07     4488.79    299.68 o 
 -14   0  28     1072.42      972.72    205.73 o 
 -12   0  28    23288.00    23347.17    748.22 o 
 -10   0  28    13841.40    13847.61    463.90 o 
  -8   0  28      348.26      164.43    135.75 o 
  -6   0  28    17016.25    17127.53    521.72 o 
  -4   0  28    21104.40    20599.40    595.21 o 
  -2   0  28     1240.63     1470.09    151.96 o 
   0   0  28    17660.74    17602.97    448.52 o 
   2   0  28    22721.80    22533.01    679.78 o 
   4   0  28     3733.50     3760.35    276.35 o 
   6   0  28     1547.94     1606.13    235.28 o 
   8   0  28    14488.62    14080.35    518.31 o 
  10   0  28     6093.88     6047.91    545.83 o 
  12   0  28      103.11      180.11    310.26 o 
  14   0  28     3281.75     3413.75    427.33 o 
  16   0  28     6190.37     5516.09    486.00 o 
 -17   1  28      592.15      303.73    134.09 o 
 -15   1  28     2461.19     2137.45    193.10 o 
 -13   1  28     1672.91     1574.52    207.42 o 
 -11   1  28      639.36      607.04    126.54 o 
  -9   1  28     6304.72     6409.01    221.18 o 
  -7   1  28     3485.61     3442.59    150.75 o 
  -5   1  28       40.72      122.55     81.55 o 
  -3   1  28     5377.41     5323.07    166.91 o 
  -1   1  28     4793.67     5102.85    158.04 o 
   1   1  28       57.53       61.48    108.69 o 
   3   1  28      953.50     1379.56    151.54 o 
   5   1  28     2521.19     2531.46    211.97 o 
   7   1  28      397.47      440.77    177.12 o 
   9   1  28      235.50      -34.75    171.53 o 
  11   1  28      263.23      327.84    181.91 o 
  13   1  28      543.47      979.29    196.28 o 
  15   1  28      173.78      615.76    214.39 o 
  17   1  28       15.31      -80.87    190.73 o 
 -16   2  28      704.36      472.95    183.33 o 
 -14   2  28     1252.59     1147.35    221.79 o 
 -12   2  28     9635.65     9218.48    590.84 o 
 -10   2  28     7394.00     7049.87    394.80 o 
  -8   2  28       81.79       40.14    102.05 o 
  -6   2  28     9237.34     9038.15    253.56 o 
  -4   2  28    20824.85    20102.16    430.62 o 
  -2   2  28     4080.77     4029.45    244.57 o 
   0   2  28     4637.08     4469.21    342.46 o 
   2   2  28    22191.62    21286.51    792.28 o 
   4   2  28    12221.40    11480.11    720.11 o 
   6   2  28      201.59      258.59    156.08 o 
   8   2  28    15630.76    15045.68    498.96 o 
  10   2  28    15722.30    15211.08    645.12 o 
  12   2  28     1026.50     1055.16    180.95 o 
  14   2  28     4236.56     4094.07    316.96 o 
  16   2  28     7398.04     7040.11    298.29 o 
 -17   3  28     1294.60     1202.50    166.68 o 
 -15   3  28     6161.54     5662.49    488.99 o 
 -13   3  28     3186.47     2820.99    197.87 o 
 -11   3  28      281.89      154.42    111.62 o 
  -9   3  28     7905.06     7375.71    232.84 o 
  -7   3  28     9931.97     9675.59    264.62 o 
  -5   3  28      807.29      787.74    112.55 o 
  -3   3  28     3743.81     4122.99    178.58 o 
  -1   3  28    15759.82    16277.42    366.07 o 
   1   3  28     4960.77     5178.04    197.31 o 
   3   3  28      883.79      931.70    128.43 o 
   5   3  28    13331.44    13355.50    398.20 o 
   7   3  28    14493.62    13281.85    384.76 o 
   9   3  28        4.07      -14.93    151.71 o 
  11   3  28     4053.54     4490.13    276.30 o 
  13   3  28     7481.39     7372.67    357.35 o 
  15   3  28      954.48      967.32    191.30 o 
 -16   4  28      899.51      724.76    181.48 o 
 -14   4  28       10.92      -84.66    110.48 o 
 -12   4  28      665.87      693.44    125.18 o 
 -10   4  28     1662.19     1547.92    134.73 o 
  -8   4  28       40.68       40.54     90.17 o 
  -6   4  28     1479.03     1643.47    159.85 o 
  -4   4  28      923.43      966.54    145.33 o 
  -2   4  28      591.52      574.46    128.51 o 
   0   4  28      211.18      257.42    110.72 o 
   2   4  28      993.73     1155.27    129.85 o 
   4   4  28      402.08      418.16    123.31 o 
   6   4  28       70.12      146.49    122.27 o 
   8   4  28     1239.75     1465.16    175.96 o 
  10   4  28      409.86      133.16    156.86 o 
  12   4  28       16.53      171.64    166.54 o 
  14   4  28      168.36      101.79    172.08 o 
 -15   5  28     8496.22     8704.57    635.74 o 
 -13   5  28     4366.95     4354.75    266.49 o 
 -11   5  28      357.75      284.40     98.06 o 
  -9   5  28    11648.56    11680.86    348.47 o 
  -7   5  28    14374.66    14417.69    555.98 o 
  -5   5  28      208.62      274.37    109.61 o 
  -3   5  28     8290.93     7687.02    267.91 o 
  -1   5  28    16999.10    16283.82    496.44 o 
   1   5  28     5030.71     4578.44    185.71 o 
   3   5  28     3023.10     3084.55    231.88 o 
   5   5  28    14426.53    13804.84    337.10 o 
   7   5  28    11432.71    10984.52    299.25 o 
   9   5  28       63.17      249.84    146.75 o 
  11   5  28     8015.23     7968.03    359.47 o 
  13   5  28     7056.67     6642.37    337.11 o 
 -14   6  28     1333.24     1421.44    334.26 o 
 -12   6  28      661.87      769.58    149.51 o 
 -10   6  28      476.12      711.81    142.50 o 
  -8   6  28        3.20      171.91    125.28 o 
  -6   6  28      545.30      577.11    133.31 o 
  -4   6  28     1596.96     1653.64    169.22 o 
  -2   6  28      577.76      577.05    124.69 o 
   0   6  28     1487.44     1659.05    253.49 o 
   2   6  28     2314.16     2678.99    175.20 o 
   4   6  28      762.72      718.58    143.83 o 
   6   6  28        6.09      101.72    136.21 o 
   8   6  28     1155.79     1497.99    214.11 o 
  10   6  28     1584.30     1965.89    281.71 o 
  12   6  28       15.34      306.34    236.90 o 
 -11   7  28      481.70      547.88    157.19 o 
  -9   7  28     8539.53     8920.44    676.89 o 
  -7   7  28     7342.04     7223.39    395.13 o 
  -5   7  28       42.63      237.35    139.70 o 
  -3   7  28     5612.03     5588.94    338.90 o 
  -1   7  28    11388.59    11315.36    586.09 o 
   1   7  28     2956.94     3161.98    217.59 o 
   3   7  28     1241.87     1409.05    177.67 o 
   5   7  28     8368.64     8715.76    580.80 o 
   7   7  28     4247.23     4330.51    209.50 o 
   9   7  28       28.35      199.91    137.55 o 
  11   7  28     2758.77     3289.65    265.24 o 
 -10   8  28     2751.98     2668.80    205.29 o 
  -8   8  28        2.68       25.91    135.55 o 
  -6   8  28     3589.25     3454.56    248.70 o 
  -4   8  28     5206.51     5203.79    252.26 o 
  -2   8  28     1681.09     1672.53    171.20 o 
   0   8  28     3230.65     3400.82    217.31 o 
   2   8  28     6230.73     6332.08    282.52 o 
   4   8  28     1868.58     2042.15    195.37 o 
   6   8  28      360.43      444.58    169.93 o 
   8   8  28     3728.28     4016.66    252.49 o 
  -7   9  28      444.06      230.77    178.94 o 
  -5   9  28      113.93       93.95    133.12 o 
  -3   9  28      129.11      150.82    136.92 o 
  -1   9  28      478.67      564.88    140.75 o 
   1   9  28      634.74      773.27    132.17 o 
   3   9  28        9.47       30.81    121.38 o 
   5   9  28      796.96      928.61    140.75 o 
 -17   1  29     1052.69     1125.01    175.83 o 
 -15   1  29     1453.27     1360.58    186.68 o 
 -13   1  29    10123.54    10000.20    327.25 o 
 -11   1  29     5197.49     4802.07    201.75 o 
  -9   1  29      201.94      108.57    111.59 o 
  -7   1  29    10366.77    10311.51    278.80 o 
  -5   1  29    20600.02    20230.34    419.41 o 
  -3   1  29     1752.87     1914.74    113.52 o 
  -1   1  29     7542.33     7489.76    190.36 o 
   1   1  29    25784.63    26060.42    781.39 o 
   3   1  29     5957.28     5796.59    275.80 o 
   5   1  29     2614.89     2733.60    252.77 o 
   7   1  29    15964.07    15556.54    456.69 o 
   9   1  29     9611.04    10118.40    364.96 o 
  11   1  29       17.21     -121.78    216.79 o 
  13   1  29     8089.09     7583.59    558.72 o 
  15   1  29     6952.81     6845.63    406.99 o 
 -16   2  29     2572.45     2446.90    429.82 o 
 -14   2  29      703.68      710.54    303.07 o 
 -12   2  29      546.12      619.19    148.20 o 
 -10   2  29     4960.68     4663.89    286.29 o 
  -8   2  29     4856.90     4961.62    225.51 o 
  -6   2  29       85.19      168.55    121.23 o 
  -4   2  29     5090.03     5091.82    304.54 o 
  -2   2  29    11212.50    10813.89    432.09 o 
   0   2  29     5317.33     4607.26    294.18 o 
   2   2  29     1628.83     1596.37    170.45 o 
   4   2  29    10798.16    11114.93    352.65 o 
   6   2  29     4770.09     5201.00    319.17 o 
   8   2  29       15.94       61.75    155.96 o 
  10   2  29     7549.82     7768.74    312.79 o 
  12   2  29     7368.61     7269.75    616.16 o 
  14   2  29      156.49      538.82    168.36 o 
  16   2  29     1289.37      938.02    257.96 o 
 -15   3  29     1350.25     1146.95    165.34 o 
 -13   3  29     7428.97     6547.19    270.83 o 
 -11   3  29     3332.96     2922.08    167.69 o 
  -9   3  29     1252.56     1078.22    137.69 o 
  -7   3  29     6635.05     6407.71    239.72 o 
  -5   3  29    11497.98    10904.92    373.21 o 
  -3   3  29       37.17      247.06    136.66 o 
  -1   3  29     8425.18     8892.29    255.46 o 
   1   3  29     8143.23     8200.89    338.30 o 
   3   3  29     1560.15     1473.51    143.79 o 
   5   3  29     1357.87     1620.78    238.08 o 
   7   3  29     5498.05     5488.86    255.21 o 
   9   3  29     2982.27     2706.86    206.50 o 
  11   3  29       15.78      -22.44    158.73 o 
  13   3  29     1015.03     1150.76    193.09 o 
  15   3  29     2081.87     2203.16    220.11 o 
 -14   4  29     3548.67     3316.28    503.33 o 
 -12   4  29     1515.56     1464.93    143.53 o 
 -10   4  29    12375.33    11820.07    515.32 o 
  -8   4  29     6460.21     6448.21    211.68 o 
  -6   4  29        7.21        9.76    107.23 o 
  -4   4  29    13479.21    12761.51    363.77 o 
  -2   4  29    17136.57    16310.46    501.94 o 
   0   4  29      495.22      512.32    120.54 o 
   2   4  29     5983.19     5977.44    214.36 o 
   4   4  29    10628.97    10535.03    285.76 o 
   6   4  29     2782.02     2894.46    174.34 o 
   8   4  29      579.15      637.09    162.22 o 
  10   4  29     6282.12     5594.12    265.13 o 
  12   4  29     7204.05     6742.18    340.85 o 
  14   4  29      165.17      301.06    217.53 o 
 -13   5  29      595.90      660.66    109.39 o 
 -11   5  29        4.16      -59.03    122.30 o 
  -9   5  29      913.96      966.98    129.15 o 
  -7   5  29      698.66      815.11    160.69 o 
  -5   5  29        1.86      -31.01    108.40 o 
  -3   5  29      188.42       93.44    114.53 o 
  -1   5  29       40.13      223.23    111.14 o 
   1   5  29       19.47      175.06    114.77 o 
   3   5  29       42.34      -53.80    115.57 o 
   5   5  29        3.80       77.28    122.17 o 
   7   5  29       55.71      289.47    130.99 o 
   9   5  29       45.54      187.32    135.05 o 
  11   5  29       10.72       -1.25    161.36 o 
  13   5  29      220.66      403.61    173.60 o 
 -12   6  29     1424.70     1571.72    200.91 o 
 -10   6  29     8302.06     8516.14    300.04 o 
  -8   6  29     7248.96     7046.21    315.48 o 
  -6   6  29       52.49       35.26    123.65 o 
  -4   6  29     9017.15     8868.49    328.12 o 
  -2   6  29    13160.70    12925.51    424.79 o 
   0   6  29     4345.96     4368.55    245.53 o 
   2   6  29     3059.84     3233.16    229.41 o 
   4   6  29    16605.33    16912.37    432.14 o 
   6   6  29    11258.39    11249.10    343.56 o 
   8   6  29       18.98       84.08    146.01 o 
  10   6  29     8302.29     8449.26    299.14 o 
  12   6  29    10149.97    10896.34    583.14 o 
 -11   7  29      541.74      540.84    144.05 o 
  -9   7  29      559.17      727.78    219.84 o 
  -7   7  29     1655.51     1536.00    174.81 o 
  -5   7  29     1854.50     1896.53    181.28 o 
  -3   7  29      292.32      174.10    140.55 o 
  -1   7  29     1961.99     2189.18    190.37 o 
   1   7  29     3045.71     3366.31    225.45 o 
   3   7  29     2430.56     2555.50    279.42 o 
   5   7  29      466.34      674.51    169.68 o 
   7   7  29     4154.15     4665.32    217.39 o 
   9   7  29     2374.15     2393.79    191.52 o 
  -8   8  29     2942.17     3007.70    211.84 o 
  -6   8  29      112.06      237.85    140.37 o 
  -4   8  29     2033.45     1945.77    254.83 o 
  -2   8  29     1721.30     1384.01    170.83 o 
   0   8  29      438.98      447.72    149.67 o 
   2   8  29     1153.53     1203.76    173.93 o 
   4   8  29     2424.45     2416.82    207.49 o 
   6   8  29      525.23      468.01    166.96 o 
   8   8  29       18.48      222.26    185.51 o 
  -5   9  29     5789.24     5672.77    263.42 o 
  -3   9  29       27.39      267.06    140.99 o 
  -1   9  29     3567.32     3635.26    224.77 o 
   1   9  29     8763.33     8838.04    356.81 o 
   3   9  29     2451.29     2698.15    210.88 o 
 -16   0  30     3954.20     3882.29    290.01 o 
 -14   0  30    10573.63    10493.96    413.93 o 
 -12   0  30     5612.60     5344.69    244.94 o 
 -10   0  30     2459.44     2333.64    186.80 o 
  -8   0  30    16755.20    16123.44    512.24 o 
  -6   0  30     9253.20     9519.52    331.42 o 
  -4   0  30      836.71      829.77    139.68 o 
  -2   0  30    11420.81    11654.24    401.41 o 
   0   0  30    11007.15    11126.75    337.68 o 
   2   0  30     1066.03     1015.76    212.28 o 
   4   0  30     4135.51     3730.38    290.92 o 
   6   0  30    12922.72    12994.29    494.85 o 
   8   0  30     4567.33     4893.24    330.93 o 
  10   0  30      100.47      -68.42    320.29 o 
  12   0  30     4749.90     5226.46    519.68 o 
  14   0  30     5740.71     5838.39    501.25 o 
 -15   1  30       81.46      -54.35    145.70 o 
 -13   1  30     1165.28     1303.36    149.51 o 
 -11   1  30     4623.88     4256.11    198.45 o 
  -9   1  30      581.34      527.89    124.23 o 
  -7   1  30      632.26      658.91    121.54 o 
  -5   1  30     3329.35     3260.06    137.63 o 
  -3   1  30     1393.57     1563.88    110.43 o 
  -1   1  30       24.80     -127.60     85.96 o 
   1   1  30     2707.58     2939.49    250.58 o 
   3   1  30     1607.06     1672.89    196.32 o 
   5   1  30      257.53       40.61    166.45 o 
   7   1  30      389.78      551.77    182.34 o 
   9   1  30      221.40      345.77    180.02 o 
  11   1  30      137.96      276.28    178.60 o 
  13   1  30      437.08      492.55    243.71 o 
  15   1  30      144.05      215.94    198.49 o 
 -14   2  30     5079.48     4201.13    272.58 o 
 -12   2  30     1569.06     1358.68    285.59 o 
 -10   2  30      851.33      794.60    150.32 o 
  -8   2  30     9533.67     8738.78    364.31 o 
  -6   2  30     6418.42     6238.45    255.04 o 
  -4   2  30      460.16      367.66    128.45 o 
  -2   2  30     5658.57     5301.52    317.75 o 
   0   2  30    17652.79    17180.27    916.54 o 
   2   2  30     5722.57     5344.06    329.31 o 
   4   2  30     3007.82     3115.02    292.90 o 
   6   2  30    14216.21    14101.42    688.15 o 
   8   2  30    10441.03    10596.81    440.35 o 
  10   2  30      113.41      147.46    157.17 o 
  12   2  30     5828.33     5606.59    377.28 o 
  14   2  30     7288.67     6582.10   1193.45 o 
 -15   3  30      457.29      195.64    142.62 o 
 -13   3  30     1192.82     1019.49    158.29 o 
 -11   3  30     6660.42     6412.27    267.09 o 
  -9   3  30     2824.30     2511.19    156.86 o 
  -7   3  30      213.70      178.43    109.38 o 
  -5   3  30     4581.55     4546.51    186.92 o 
  -3   3  30     7338.29     7206.47    280.23 o 
  -1   3  30      707.35      782.82    155.58 o 
   1   3  30     5346.92     5299.66    253.93 o 
   3   3  30    14240.11    13820.36    391.51 o 
   5   3  30     2979.96     2759.00    200.97 o 
   7   3  30      427.72      538.37    159.94 o 
   9   3  30    10144.10     9721.46    671.76 o 
  11   3  30     5442.92     5166.57    271.63 o 
  13   3  30       15.60       49.02    167.71 o 
 -14   4  30      639.12      470.02    147.44 o 
 -12   4  30      506.04      565.89    126.17 o 
 -10   4  30      221.23      290.02    115.96 o 
  -8   4  30     1263.07     1223.50    148.10 o 
  -6   4  30     1395.50     1171.36    142.89 o 
  -4   4  30       69.39      127.16    111.93 o 
  -2   4  30      472.18      473.30    120.22 o 
   0   4  30     1187.82     1259.91    133.94 o 
   2   4  30      425.39      406.67    123.73 o 
   4   4  30      525.19      500.97    129.73 o 
   6   4  30      675.06      528.91    157.86 o 
   8   4  30      384.23      408.65    160.91 o 
  10   4  30      317.83      328.30    185.52 o 
  12   4  30      441.26      523.98    176.19 o 
 -13   5  30     2352.38     2022.99    500.14 o 
 -11   5  30    10573.87    10595.46    617.47 o 
  -9   5  30     6822.03     6947.35    272.00 o 
  -7   5  30      400.74      388.57    119.44 o 
  -5   5  30    10381.10    10140.17    403.57 o 
  -3   5  30    14508.75    13941.96    618.63 o 
  -1   5  30     2527.25     2633.79    255.64 o 
   1   5  30     9954.57     9787.78    483.19 o 
   3   5  30    17017.72    17861.23    452.14 o 
   5   5  30     3914.97     3758.98    354.73 o 
   7   5  30      923.80      913.52    144.09 o 
   9   5  30    10333.06     9353.99    680.42 o 
  11   5  30     6646.83     6296.43    514.65 o 
 -12   6  30      274.30      243.17    144.06 o 
 -10   6  30       86.14      235.65    135.71 o 
  -8   6  30     1710.67     1596.61    163.13 o 
  -6   6  30     1625.93     1557.46    158.54 o 
  -4   6  30        2.08      -27.34    136.04 o 
  -2   6  30      819.35      982.63    127.06 o 
   0   6  30     3448.34     3721.69    347.46 o 
   2   6  30       89.76      133.38    133.30 o 
   4   6  30      462.02      801.98    151.20 o 
   6   6  30      843.88      887.19    153.01 o 
   8   6  30     1420.89     1656.62    184.61 o 
  10   6  30       43.61       42.10    149.71 o 
  -9   7  30     3001.12     2930.50    305.74 o 
  -7   7  30       99.88      -70.83    138.40 o 
  -5   7  30     6599.56     6447.21    285.73 o 
  -3   7  30     8324.24     7703.72    598.44 o 
  -1   7  30      946.75      883.48    164.72 o 
   1   7  30     2930.32     3029.73    297.56 o 
   3   7  30     7711.51     7538.10    318.24 o 
   5   7  30     2581.07     2504.86    214.68 o 
   7   7  30      487.73      579.95    143.86 o 
   9   7  30     5343.67     5757.31    239.95 o 
  -6   8  30     4190.54     4309.83    242.27 o 
  -4   8  30      157.66      195.61    143.67 o 
  -2   8  30     4671.80     4755.56    352.11 o 
   0   8  30     5003.65     4901.97    255.77 o 
   2   8  30      169.45       92.38    149.29 o 
   4   8  30     2017.34     2109.52    313.77 o 
   6   8  30     3889.76     4357.52    260.52 o 
 -15   1  31     5062.72     4695.01    339.69 o 
 -13   1  31      939.97      825.56    140.99 o 
 -11   1  31     1927.47     1888.26    226.04 o 
  -9   1  31    12825.61    12143.82    352.42 o 
  -7   1  31     5635.47     5384.90    208.88 o 
  -5   1  31      272.77      296.22     90.58 o 
  -3   1  31    14267.85    13802.48    320.67 o 
  -1   1  31    12960.25    13104.07    327.97 o 
   1   1  31     1534.16     1470.54    150.10 o 
   3   1  31     7500.75     7711.63    313.92 o 
   5   1  31    14762.59    14254.07    648.53 o 
   7   1  31     3287.12     3589.67    245.80 o 
   9   1  31      960.59      738.21    190.65 o 
  11   1  31    10471.17    10148.27    368.64 o 
  13   1  31     6866.76     6807.44    314.44 o 
 -14   2  31      878.47     1087.66    186.66 o 
 -12   2  31     2718.93     2670.60    214.31 o 
 -10   2  31     1389.27     1481.09    165.78 o 
  -8   2  31      429.38      263.56    139.34 o 
  -6   2  31     6630.05     5828.96    250.39 o 
  -4   2  31     5996.75     5395.81    240.64 o 
  -2   2  31      179.07     -130.75    186.39 o 
   0   2  31     3141.01     3294.32    310.29 o 
   2   2  31     8367.86     7849.25    382.61 o 
   4   2  31     1642.14     1623.28    247.98 o 
   6   2  31     1282.07      863.64    233.11 o 
   8   2  31     6514.23     6587.28    761.83 o 
  10   2  31     2771.86     2865.82    300.97 o 
  12   2  31       22.41      -91.42    278.27 o 
  14   2  31     2280.53     2169.20    362.55 o 
 -13   3  31      823.87      683.64    153.67 o 
 -11   3  31     1770.38     1473.35    258.06 o 
  -9   3  31     6946.56     6081.42    256.71 o 
  -7   3  31     2251.32     2204.46    208.48 o 
  -5   3  31      266.59      287.50    200.40 o 
  -3   3  31     6161.57     5655.91    491.19 o 
  -1   3  31     3934.99     3947.40    345.04 o 
   1   3  31       29.70      -73.17    190.11 o 
   3   3  31     1171.02     1187.40    284.33 o 
   5   3  31     3390.22     3150.74    511.89 o 
   7   3  31     1057.85     1042.19    177.78 o 
   9   3  31       71.70       34.12    162.40 o 
  11   3  31     1442.75     1554.56    197.66 o 
  13   3  31     2701.91     2280.88    242.57 o 
 -12   4  31    10520.76    10587.05    439.08 o 
 -10   4  31     2501.44     2255.27    239.38 o 
  -8   4  31     3169.30     3062.29    475.58 o 
  -6   4  31    11278.72    11641.87    606.03 o 
  -4   4  31     6386.19     6503.66    261.63 o 
  -2   4  31      198.65      246.00    128.66 o 
   0   4  31     7064.01     7200.94    346.87 o 
   2   4  31     8364.04     7975.71    252.48 o 
   4   4  31      893.54     1020.94    141.31 o 
   6   4  31     3902.35     3727.94    257.90 o 
   8   4  31     6901.44     6225.07    435.66 o 
  10   4  31     2290.10     2209.69    214.76 o 
  12   4  31      106.79      167.28    169.43 o 
 -11   5  31      603.72      426.72    127.57 o 
  -9   5  31      764.94      826.06    131.55 o 
  -7   5  31       14.74       42.80    116.32 o 
  -5   5  31      378.07      414.00    122.06 o 
  -3   5  31      462.73      465.01    170.61 o 
  -1   5  31      575.54      781.69    130.42 o 
   1   5  31       88.07      156.21    122.19 o 
   3   5  31      178.64      328.31    129.27 o 
   5   5  31       49.33      118.45    128.30 o 
   7   5  31      338.66      322.00    137.20 o 
   9   5  31       15.31      -45.94    160.28 o 
  11   5  31       21.90      265.37    169.04 o 
 -10   6  31     2501.09     2565.89    399.83 o 
  -8   6  31      795.08      700.53    146.97 o 
  -6   6  31     6328.23     5887.77    380.49 o 
  -4   6  31    10399.79     9838.56    575.58 o 
  -2   6  31        3.23      -45.69    114.13 o 
   0   6  31     5374.49     5304.49    269.55 o 
   2   6  31    11654.88    11650.76   1126.56 o 
   4   6  31     4115.19     3926.51    251.56 o 
   6   6  31     1777.58     2132.72    180.06 o 
   8   6  31    10749.79    10419.36    330.81 o 
  10   6  31     5354.32     5428.11    596.28 o 
  -7   7  31      530.94      622.59    159.35 o 
  -5   7  31       33.68      235.95    144.72 o 
  -3   7  31      928.31     1142.88    168.44 o 
  -1   7  31     2947.58     2726.99    210.99 o 
   1   7  31      694.39      799.45    171.63 o 
   3   7  31     1137.36     1145.82    181.98 o 
   5   7  31     3704.60     3730.82    248.88 o 
   7   7  31      901.34      773.44    209.74 o 
  -4   8  31     1616.62     1563.74    211.53 o 
  -2   8  31       73.41       50.33    143.58 o 
   0   8  31     2541.63     2725.29    209.90 o 
   2   8  31     2674.24     2617.89    207.72 o 
   4   8  31      191.18      355.94    160.48 o 
 -14   0  32      256.83       49.11    171.85 o 
 -12   0  32     4524.19     4219.53    275.07 o 
 -10   0  32    13692.03    13316.70    462.58 o 
  -8   0  32     2256.51     2091.77    286.40 o 
  -6   0  32     1956.70     2189.28    210.61 o 
  -4   0  32    12169.17    11174.67    403.74 o 
  -2   0  32     8670.76     9252.65    503.25 o 
   0   0  32      262.47      140.89    196.68 o 
   2   0  32    10839.58    10622.02    544.29 o 
   4   0  32    11664.54    12061.43    480.10 o 
   6   0  32      755.35      396.38    341.92 o 
   8   0  32     2342.25     2250.75    273.14 o 
  10   0  32     6369.09     6629.31    551.12 o 
  12   0  32     2107.64     2643.04    410.82 o 
 -13   1  32     2411.99     2241.17    168.48 o 
 -11   1  32      193.98       97.56    125.66 o 
  -9   1  32     1615.41     1734.53    152.53 o 
  -7   1  32     3194.37     3274.21    177.42 o 
  -5   1  32      934.67      893.43    113.50 o 
  -3   1  32      528.36      534.60     98.99 o 
  -1   1  32     2333.87     2623.55    161.48 o 
   1   1  32     1013.72     1150.58    187.56 o 
   3   1  32      208.96      179.28    169.74 o 
   5   1  32      273.27      455.23    177.54 o 
   7   1  32      939.29      639.05    185.88 o 
   9   1  32      618.45      654.53    185.81 o 
  11   1  32        4.16      178.52    177.98 o 
  13   1  32      108.23      281.80    175.68 o 
 -12   2  32     1562.69     1062.57    201.57 o 
 -10   2  32     6812.59     6102.51    487.60 o 
  -8   2  32     4080.40     3908.51    429.42 o 
  -6   2  32      476.50      503.04    139.45 o 
  -4   2  32     6985.67     6586.55    398.01 o 
  -2   2  32     9263.87     7944.92    389.57 o 
   0   2  32     1196.03      933.30    223.13 o 
   2   2  32     7146.34     6284.56    363.16 o 
   4   2  32    14909.40    13113.44    510.03 o 
   6   2  32     2226.57     2059.76    268.83 o 
   8   2  32     1524.25     1626.98    263.95 o 
  10   2  32     9165.11     8131.60    433.35 o 
  12   2  32     2985.92     2136.43    285.00 o 
 -13   3  32     3130.53     3050.58    381.05 o 
 -11   3  32     1084.83      924.27    185.35 o 
  -9   3  32      440.41      441.05    140.63 o 
  -7   3  32     6367.07     5265.67    352.92 o 
  -5   3  32     3921.35     3091.49    367.98 o 
  -3   3  32       17.27      -41.00    193.43 o 
  -1   3  32     6044.04     5592.79    373.40 o 
   1   3  32     8653.64     8082.68    395.86 o 
   3   3  32     1036.56      795.19    220.84 o 
   5   3  32     3192.12     2533.88    272.69 o 
   7   3  32     8168.00     8341.67    611.24 o 
   9   3  32     2451.11     2473.11    371.01 o 
  11   3  32      256.98       68.18    231.33 o 
 -12   4  32      193.71       56.19    137.71 o 
 -10   4  32     1140.64     1028.83    158.78 o 
  -8   4  32      497.32      501.00    156.99 o 
  -6   4  32      211.52      359.65    152.01 o 
  -4   4  32     1457.61     1287.94    207.59 o 
  -2   4  32     2139.21     2097.68    252.31 o 
   0   4  32       27.41       76.00    120.72 o 
   2   4  32     1844.18     1848.50    158.32 o 
   4   4  32      991.66      875.87    165.91 o 
   6   4  32       69.16      129.78    157.70 o 
   8   4  32      282.57      394.81    166.46 o 
  10   4  32      707.03      727.78    181.05 o 
 -11   5  32     1212.74     1114.53    207.19 o 
  -9   5  32     1940.87     1683.59    263.58 o 
  -7   5  32    12516.93    12744.74    436.76 o 
  -5   5  32     5321.20     5045.69    553.68 o 
  -3   5  32     1189.51     1254.77    138.01 o 
  -1   5  32     8633.27     8662.39    505.11 o 
   1   5  32    11699.48    11124.43   1102.20 o 
   3   5  32      130.94      159.19    127.16 o 
   5   5  32     5743.63     5365.53    518.24 o 
   7   5  32     7823.42     7439.50    344.87 o 
   9   5  32     2896.22     2647.94    341.47 o 
  -8   6  32      407.80      502.72    173.56 o 
  -6   6  32      651.40      658.63    145.03 o 
  -4   6  32     1173.14      977.20    150.61 o 
  -2   6  32       91.76      -29.55    114.89 o 
   0   6  32       10.25       66.69    119.58 o 
   2   6  32      866.76      968.89    149.76 o 
   4   6  32     1418.20     1531.82    164.13 o 
   6   6  32      234.95      355.21    155.83 o 
   8   6  32      118.42      277.16    154.20 o 
  -5   7  32     3569.18     3661.52    234.61 o 
  -3   7  32      148.53      335.36    152.84 o 
  -1   7  32     5445.75     5905.62    291.77 o 
   1   7  32     3634.48     4391.74    263.91 o 
   3   7  32      232.04      432.67    255.35 o 
   5   7  32     1781.79     2042.70    213.22 o 
 -13   1  33     2518.70     2023.15    166.61 o 
 -11   1  33     5983.26     5345.72    395.49 o 
  -9   1  33     2445.77     2485.40    362.70 o 
  -7   1  33     2196.42     1907.51    186.92 o 
  -5   1  33    11256.91    10626.71    292.46 o 
  -3   1  33     7147.12     6692.78    204.80 o 
  -1   1  33      222.46      202.00    110.76 o 
   1   1  33     6937.06     7084.62    477.61 o 
   3   1  33     9070.71     8634.16    337.73 o 
   5   1  33     1040.24     1134.84    193.43 o 
   7   1  33     4716.36     4477.41    268.02 o 
   9   1  33    10180.68     9710.52    361.60 o 
  11   1  33     2518.96     2161.79    213.44 o 
 -12   2  33      119.58      -73.88    217.95 o 
 -10   2  33      981.13     1028.45    326.79 o 
  -8   2  33     4584.82     4444.50    236.51 o 
  -6   2  33     1450.22     1226.50    260.21 o 
  -4   2  33      174.28     -126.39    280.33 o 
  -2   2  33     4102.94     3776.90    330.46 o 
   0   2  33     4308.41     3718.84    293.97 o 
   2   2  33      188.08      290.54    214.52 o 
   4   2  33     3648.70     3321.78    290.08 o 
   6   2  33     4202.56     4249.22    326.41 o 
   8   2  33      541.28      516.09    236.85 o 
  10   2  33      962.65     1237.31    262.58 o 
 -11   3  33     4110.56     3184.86    387.65 o 
  -9   3  33      388.59      250.65    140.92 o 
  -7   3  33     1859.22     1761.77    177.96 o 
  -5   3  33     4840.19     3820.86    291.90 o 
  -3   3  33     2834.33     2168.23    339.02 o 
  -1   3  33      427.46      290.51    206.86 o 
   1   3  33     2739.81     2806.21    350.63 o 
   3   3  33     4072.78     3460.69    294.65 o 
   5   3  33      898.72      836.47    232.43 o 
   7   3  33     1685.86     1551.28    258.84 o 
   9   3  33     2764.88     2641.57    533.92 o 
  11   3  33      679.24      230.68    238.23 o 
 -10   4  33     4261.59     3332.29    457.94 o 
  -8   4  33     8540.93     8831.44    533.48 o 
  -6   4  33     1595.38     1548.47    299.29 o 
  -4   4  33     2137.75     1886.50    368.76 o 
  -2   4  33    10004.25     9526.71    443.19 o 
   0   4  33     3850.11     3618.07    212.57 o 
   2   4  33        6.53      -83.66    145.40 o 
   4   4  33     5230.79     4595.01    241.14 o 
   6   4  33     8045.15     7386.17    301.16 o 
   8   4  33      312.02      463.89    181.44 o 
  10   4  33     1330.27     1372.84    191.99 o 
  -9   5  33       77.14        5.53    122.16 o 
  -7   5  33      294.05      305.92    125.71 o 
  -5   5  33      644.44      661.61    133.17 o 
  -3   5  33       25.53       22.48    120.02 o 
  -1   5  33       64.46      198.28    123.16 o 
   1   5  33       68.84      123.52    125.80 o 
   3   5  33      118.73      -58.13    126.80 o 
   5   5  33      102.79      160.08    156.65 o 
   7   5  33        0.03       22.49    156.40 o 
  -6   6  33     3051.80     2905.72    361.44 o 
  -4   6  33       70.88       14.62    134.66 o 
  -2   6  33     6565.11     6844.44    305.21 o 
   0   6  33     9950.06     9267.44    601.35 o 
   2   6  33     1272.98     1285.03    192.74 o 
   4   6  33     3743.20     3593.16    380.07 o 
   6   6  33    10301.40     9936.41   1016.42 o 
  -3   7  33     2282.40     1993.57    229.96 o 
  -1   7  33       51.93       57.92    154.86 o 
   1   7  33     1034.21     1329.18    190.64 o 
 -12   0  34     4953.40     4673.34    287.11 o 
 -10   0  34       27.62     -218.36    152.08 o 
  -8   0  34     4578.31     4088.97    259.47 o 
  -6   0  34     9588.74     9274.74    371.76 o 
  -4   0  34     1178.07     1166.76    159.44 o 
  -2   0  34     3066.71     2930.93    201.61 o 
   0   0  34    12283.42    12005.83    478.56 o 
   2   0  34     4789.69     4476.91    320.61 o 
   4   0  34        2.90     -111.90    208.51 o 
   6   0  34     6430.25     6632.38    388.71 o 
   8   0  34     5770.16     6478.06    566.51 o 
  10   0  34     1084.63     1123.69    349.31 o 
 -11   1  34     1250.28      986.94    167.21 o 
  -9   1  34     1184.60     1045.85    145.80 o 
  -7   1  34       22.94      -23.00    118.47 o 
  -5   1  34      927.18     1001.08    117.77 o 
  -3   1  34     1832.98     1726.14    133.75 o 
  -1   1  34      310.90      318.66    148.16 o 
   1   1  34      435.00      348.70    217.94 o 
   3   1  34      610.62      720.74    178.71 o 
   5   1  34      732.30      924.47    188.47 o 
   7   1  34       35.92      -57.50    170.18 o 
   9   1  34       34.09      -11.62    169.49 o 
  11   1  34      329.75      429.63    174.23 o 
 -10   2  34      612.76      396.11    150.25 o 
  -8   2  34     1012.08      910.23    157.62 o 
  -6   2  34     7483.75     6563.52    624.72 o 
  -4   2  34     4736.30     4207.08    307.97 o 
  -2   2  34      340.77      472.68    211.77 o 
   0   2  34     6891.37     6057.84    749.88 o 
   2   2  34     6928.93     5943.13    363.14 o 
   4   2  34      468.43      442.61    225.26 o 
   6   2  34     2645.05     2562.15    285.77 o 
   8   2  34     6110.55     4433.05    815.88 o 
  10   2  34     1935.68     1592.52    273.97 o 
  -9   3  34     3572.66     3325.02    392.63 o 
  -7   3  34     1355.52     1048.58    233.56 o 
  -5   3  34      821.61      794.06    233.98 o 
  -3   3  34     5825.09     4182.10    304.69 o 
  -1   3  34     3128.42     2494.72    292.61 o 
   1   3  34       32.04       74.30    210.84 o 
   3   3  34     5003.65     3973.66    554.69 o 
   5   3  34     6876.53     6180.39   1116.11 o 
   7   3  34     1112.36     1872.26    644.23 o 
   9   3  34     2493.37     2075.47    284.67 o 
  -8   4  34      323.80       52.44    208.25 o 
  -6   4  34     1074.02      651.53    222.18 o 
  -4   4  34       31.63     -160.24    197.39 o 
  -2   4  34      133.38      335.82    212.93 o 
   0   4  34      437.02      253.02    210.72 o 
   2   4  34       61.77      330.49    151.99 o 
   4   4  34      237.23      444.83    163.10 o 
   6   4  34      147.31      407.42    165.80 o 
   8   4  34       71.81      203.93    166.75 o 
  -7   5  34     1662.19     1539.01    149.42 o 
  -5   5  34     2820.72     2899.44    398.24 o 
  -3   5  34     8366.41     8171.78    338.82 o 
  -1   5  34     3573.80     3478.75    442.92 o 
   1   5  34      239.80      190.84    130.01 o 
   3   5  34     5933.64     5744.06    454.37 o 
   5   5  34     6181.65     5318.49    390.13 o 
  -4   6  34      256.60       97.44    136.72 o 
  -2   6  34      134.40      226.96    141.28 o 
   0   6  34      720.95      990.71    139.52 o 
   2   6  34     1286.37     1234.14    144.96 o 
   4   6  34        8.36      241.80    133.75 o 
  -9   1  35     4144.38     3339.63    293.69 o 
  -7   1  35     8668.39     8205.96    251.13 o 
  -5   1  35     1187.73     1248.08    165.24 o 
  -3   1  35     1419.89     1487.97    154.01 o 
  -1   1  35     8452.17     8482.10    411.30 o 
   1   1  35     4766.65     4442.03    321.73 o 
   3   1  35       60.00      178.65    219.15 o 
   5   1  35     6543.39     5740.97    714.75 o 
   7   1  35     6678.73     5652.90    364.81 o 
   9   1  35      232.93      734.73    249.10 o 
  -8   2  35      713.42      716.00    154.60 o 
  -6   2  35     1200.92     1067.04    166.26 o 
  -4   2  35     4693.58     3385.15    290.82 o 
  -2   2  35     2463.79     2139.14    386.83 o 
   0   2  35       37.58      136.12    214.65 o 
   2   2  35     2913.92     2833.88    281.89 o 
   4   2  35     2458.02     2011.04    467.81 o 
   6   2  35      262.64      166.08    225.93 o 
   8   2  35     1210.90     1126.65    253.20 o 
  -7   3  35     2817.77     1896.26    256.48 o 
  -5   3  35      239.48       46.93    209.18 o 
  -3   3  35      655.86      682.66    225.39 o 
  -1   3  35     3733.15     2675.18    347.70 o 
   1   3  35     1087.84      867.70    233.39 o 
   3   3  35        2.94     -169.85    210.57 o 
   5   3  35     1846.57     1471.11    258.10 o 
   7   3  35     2392.33     2124.24    280.68 o 
  -6   4  35     2812.18     1988.29    254.84 o 
  -4   4  35     6585.98     4721.56    498.86 o 
  -2   4  35     2275.97     1957.99    256.48 o 
   0   4  35     2870.17     2362.60    692.41 o 
   2   4  35     5382.90     4154.35    366.85 o 
   4   4  35     2160.36     2058.25    325.34 o 
   6   4  35       19.18      -52.28    158.53 o 
  -5   5  35       24.14      914.56    517.31 o 
  -3   5  35      269.90      238.52    127.85 o 
  -1   5  35        5.66     -115.99    123.80 o 
   1   5  35      513.99      427.03    162.56 o 
   3   5  35       43.50       53.16    154.45 o 
  -8   0  36     3760.51     3448.72    601.36 o 
  -6   0  36      590.24      453.14    171.86 o 
  -4   0  36     3747.46     3184.27    244.05 o 
  -2   0  36     7787.96     7956.49    604.85 o 
   0   0  36     1108.96     1018.71    230.38 o 
   2   0  36     1406.01      907.67    230.19 o 
   4   0  36     4612.20     4475.09    320.55 o 
   6   0  36     3687.53     2834.06    285.32 o 
  -7   1  36      528.77      183.53    108.46 o 
  -5   1  36      671.23      397.01    112.62 o 
  -3   1  36       46.82       54.10    127.67 o 
  -1   1  36      373.00      732.92    228.22 o 
   1   1  36      733.00      780.70    231.48 o 
   3   1  36      182.55      321.21    228.46 o 
   5   1  36        3.12      111.09    221.78 o 
   7   1  36      399.72      605.46    241.93 o 
  -6   2  36     1278.25     1108.73    241.40 o 
  -4   2  36     1246.30      869.03    232.52 o 
  -2   2  36     6830.89     5644.70    491.83 o 
   0   2  36     4899.29     3801.52    307.63 o 
   2   2  36      135.05      -42.12    217.66 o 
   4   2  36     5482.02     3978.56    319.36 o 
   6   2  36     5477.75     4828.67    350.59 o 
  -5   3  36     4140.70     3197.26    293.63 o 
  -3   3  36     1452.53      965.44    276.92 o 
  -1   3  36     1382.96     1098.82    237.83 o 
   1   3  36     6079.86     4149.58    346.49 o 
   3   3  36     4046.57     2952.14    294.96 o 
   5   3  36        5.48      -79.13    220.55 o 
  -4   4  36      609.90      481.05    223.16 o 
  -2   4  36      366.31      245.12    213.39 o 
   0   4  36      152.23       55.14    214.71 o 
   2   4  36       79.10      155.76    215.90 o 
  -5   1  37     3072.58     2638.57    177.38 o 
  -3   1  37     5468.42     4638.04    246.31 o 
  -1   1  37     2304.15     1937.06    261.95 o 
   1   1  37     1498.92     1450.17    255.62 o 
   3   1  37     6806.94     6332.90    511.41 o 
   5   1  37     2844.81     3016.28    300.74 o 
  -4   2  37      240.80     4222.77    520.12 o 
  -2   2  37      677.67      601.59    228.94 o 
   0   2  37     2545.88     2036.04    266.32 o 
   2   2  37     1088.22      701.68    241.47 o 
   4   2  37      199.41      414.72    233.93 o 
  -1   3  37      769.57      445.47    228.33 o 
   1   3  37      696.82      734.16    236.96 o 
                                                 
